# Supplementary material for: A Highly Dense Genetic Map for Ginkgo biloba Constructed Using Sequence-Based Markers
Source: Front Plant Sci. 2017 Jun 15;8:1041. doi: 10.3389/fpls.2017.01041 (PMC5471298; doi:10.3389/fpls.2017.01041)
Supplement: TABLE S1 — The number of loci and all the mapped markers (including bins and singletons) by sliding 10 cM windows along each LG. [file Data_Sheet_1.XLSX]

## Sheet: each cM
LG1	The No. of markers in 1 cM intervel	LG2	The No. of markers in 1 cM intervel	LG3	The No. of markers in 1 cM intervel	LG4	The No. of markers in 1 cM intervel	LG5	The No. of markers in 1 cM intervel	LG6	The No. of markers in 1 cM intervel	LG7	The No. of markers in 1 cM intervel	LG8	The No. of markers in 1 cM intervel	LG9	The No. of markers in 1 cM intervel	LG10	The No. of markers in 1 cM intervel	LG11	The No. of markers in 1 cM intervel	LG12	The No. of markers in 1 cM intervel
0	15			0	3	0	43	0	7	0	6	0	1	0	5			0	6	0	18	0	2
1.075	53	0	8	1.075	9	0.61	1	1.075	1	0.559	1	1.075	25	0.476	1	0	2	0.615	1	0.548	1	0.602	1
2.151	2	1.075	19	1.613	1	1.07	23	2.151	56	1.07	1	3.25	11	1.07	69	1.075	1	1.07	10	1.07	9	1.07	26
3.245	1	2.151	1	2.151	10	2.145	27	2.634	1	1.602	1	4.325	4	1.669	1	1.728	1	1.631	1	1.612	1	1.535	1
3.834	1	2.715	1	3.226	13	3.22	9	3.22	3	2.139	18	4.863	1	2.139	2	2.145	2	2.139	6	2.139	1	2.139	30
4.375	1	3.22	2	4.309	1	3.324	1	4.296	7	2.704	1	5.4	24	2.682	1	2.747	1	2.695	1	2.62	1	2.642	1
4.397	1	4.295	10	6.492	2	5.288	1	4.844	1	3.209	4	5.938	1	3.209	3	3.215	2	3.209	16	3.209	27	3.209	5
4.503	1	4.828	1	7.567	14	5.386	2	5.365	28	3.725	1	6.475	2	3.773	1	3.79	1	3.736	1	3.727	1	3.833	1
6.174	1	5.365	8	8.643	3	5.45	1	5.365	1	4.278	5	7.013	1	4.278	15	4.284	10	4.278	28	4.278	29	4.279	1
8.708	1	5.948	1	9.718	6	7.558	5	6.435	9	4.797	1	7.551	14	4.859	1	4.849	1	4.929	1	4.829	1	5.354	8
9.783	5	6.435	7	11.892	8	8.633	22	6.986	1	5.348	3	8.626	19	5.348	4	5.354	5	5.348	21	5.348	9	5.902	1
10.859	3	7.51	3	12.967	3	10.807	13	7.504	1	6.423	9	9.701	1	5.953	1	5.891	1	5.872	1	5.931	1	6.424	11
13.033	6	7.553	1	15.142	4	11.883	21	8.58	12	7.499	5	10.777	2	6.418	1	6.424	9	6.418	9	6.417	13	6.913	1
14.108	23	19.46	1	16.217	13	12.958	1	9.655	1	7.956	1	11.852	9	7.493	5	7.499	2	6.928	1	7.028	1	7.493	28
15.184	1	23.797	1	17.292	2	14.033	10	10.73	2	8.569	1	12.927	5	8.095	1	7.897	1	7.487	25	7.487	16	8.041	1
16.259	5	23.898	1	18.368	4	15.109	7	11.346	1	9.095	1	14.003	14	8.563	3	8.569	7	8.563	3	8.097	1	8.563	12
19.557	1	26.073	29	19.443	2	15.681	1	11.8	18	9.638	20	16.177	4	9.135	1	9.644	11	9.638	30	8.557	12	9.638	9
20.632	2	26.613	1	20.518	10	16.178	1	12.935	1	10.143	1	17.252	2	9.632	11	10.719	4	10.178	1	9.164	1	10.13	1
21.707	6	27.142	3	21.822	1	17.253	5	13.951	10	10.708	12	18.328	2	10.14	1	11.795	2	10.708	14	9.627	28	10.708	3
22.783	20	28.218	1	23.769	29	18.329	4	14.015	1	11.783	3	19.403	1	10.702	5	12.305	1	11.873	1	10.702	22	11.783	7
26.081	3	28.715	1	24.845	5	19.404	1	16.122	20	12.32	1	20.478	9	12.832	1	12.864	7	12.859	7	11.277	1	12.296	1
27.601	1	29.287	12	25.92	2	20.479	12	17.198	7	12.852	2	21.016	1	12.874	5	13.458	1	13.934	4	11.771	5	12.853	11
27.809	1	30.362	1	26.995	3	21.555	6	19.325	1	13.403	1	21.553	7	13.95	3	13.934	7	14.474	1	12.847	10	13.31	1
28.276	5	31.438	1	28.071	9	22.63	18	19.37	3	13.922	6	22.629	10	14.415	1	14.453	1	15.004	6	13.922	3	13.923	3
29.352	13	32.513	11	29.146	2	23.705	2	19.862	1	14.026	1	23.704	4	15.02	11	15.004	7	16.079	9	14.465	1	14.998	2
30.43	1	33.045	1	30.221	11	24.781	8	20.44	3	15.989	1	24.779	8	15.118	1	15.56	1	18.184	1	14.992	1	16.073	2
30.432	1	33.583	2	31.297	4	26.955	7	21.023	1	16.088	15	26.954	8	17.087	1	16.073	9	18.25	18	15.005	1	16.538	1
31.513	3	34.169	1	32.372	4	28.03	2	21.509	14	16.154	1	29.128	10	17.186	23	16.573	1	18.756	1	18.272	1	17.143	1
33.687	1	34.652	11	33.459	1	30.204	5	22.02	1	18.259	6	31.302	5	17.64	1	17.143	19	19.32	24	18.282	1	18.218	16
34.763	6	34.671	1	34.546	4	31.28	11	22.579	3	18.738	1	34.6	4	18.255	10	17.656	1	19.841	1	18.288	3	18.301	1
35.838	36	36.315	1	38.473	1	32.355	68	22.995	1	19.329	6	35.675	7	19.331	2	18.212	38	20.39	10	19.363	15	20.292	1
36.913	3	37.895	8	38.662	1	33.43	7	23.649	30	19.84	1	37.85	5	19.892	1	18.779	1	21.465	2	20.474	1	20.385	4
39.088	7	38.97	2	38.795	1	34.506	49	24.087	1	20.399	18	38.925	5	20.4	10	19.282	4	21.968	1	21.514	1	21.461	2
40.163	10	40.046	3	38.849	1	35.581	5	24.718	2	20.457	1	40	3	21.476	2	20.357	7	22.535	39	23.688	1	22.536	11
42.337	46	40.632	1	38.934	1	36.656	1	25.794	28	22.57	8	41.076	2	23.569	1	22.531	8	23.01	1	24.306	1	23.149	1
43.811	1	41.115	4	38.952	1	38.831	2	26.291	1	23.059	1	42.151	4	23.647	8	23.607	17	23.604	5	24.758	7	23.606	1
44.491	1	41.672	1	38.976	1	39.906	2	26.863	10	23.64	11	45.449	8	24.722	2	24.249	1	24.68	4	25.406	1	24.189	1
45.566	20	42.185	3	39.388	1	40.981	1	27.433	1	24.177	1	46.524	2	25.797	1	24.676	15	25.755	1	25.828	8	24.675	46
46.642	9	42.583	1	39.5	1	42.057	47	27.933	7	24.709	4	47.599	3	27.899	1	25.163	1	27.879	1	26.903	3	25.178	1
47.717	1	43.255	13	40.229	1	43.132	81	28.433	1	25.785	9	48.675	4	27.968	20	25.746	3	27.927	3	27.508	1	25.745	3
48.792	14	43.822	1	40.914	1	44.207	8	29.003	3	26.142	1	49.75	4	29.044	6	26.346	1	29.669	1	27.973	9	26.32	1
50.43	1	44.325	5	42.611	1	45.282	9	29.583	1	26.53	1	51.924	10	31.218	1	26.816	1	29.68	1	28.462	1	26.815	7
52.047	4	44.857	1	42.741	1	46.358	52	30.072	20	26.852	8	53	2	32.293	1	27.348	1	29.682	1	29.042	37	27.89	1
53.122	5	45.394	61	42.805	1	47.433	8	30.669	1	27.928	4	55.174	2	33.369	6	27.886	17	31.168	2	29.58	1	28.417	1
56.565	1	45.894	1	42.845	1	48.508	12	31.142	16	29.003	1	56.249	11	33.882	1	28.391	1	32.249	2	30.112	6	28.96	48
57.062	1	46.464	4	44.247	4	49.584	16	32.217	5	29.498	1	57.324	6	34.438	5	28.955	11	32.738	1	31.247	1	29.535	1
57.161	1	46.6	1	45.323	3	50.659	2	33.293	13	30.073	2	58.4	6	35.513	7	29.539	1	33.319	11	32.263	7	30.029	1
57.704	1	48.5	1	46.403	1	52.833	17	33.771	1	30.599	1	59.475	12	36.589	1	30.025	9	33.795	1	32.728	1	30.478	1
58.536	1	48.628	59	47.484	4	53.909	5	34.362	4	31.142	9	60.55	1	37.118	1	32.152	1	34.388	1	33.332	7	31.099	11
59.184	1	49.703	2	48.56	18	54.984	1	35.497	1	31.712	1	62.725	4	37.658	9	32.197	7	35.464	5	33.846	1	32.175	9
59.799	1	50.222	1	49.635	2	56.059	10	36.513	12	32.212	2	63.262	1	37.685	1	32.485	1	37.591	1	34.402	17	33.25	1
59.815	1	50.773	7	50.71	9	56.594	1	36.997	1	33.287	4	63.8	30	40.935	1	32.924	1	37.636	10	35.477	7	33.769	1
59.834	1	51.31	1	51.785	5	57.129	19	37.583	2	34.362	2	64.338	2	40.953	9	33.265	10	37.727	1	36.552	1	34.319	36
59.858	1	51.842	2	52.861	2	58.204	18	38.074	1	35.438	29	64.875	6	42.028	5	33.773	1	39.806	1	37.628	6	34.881	1
59.874	1	52.917	6	57.308	10	59.279	2	38.652	9	35.905	1	65.413	1	43.104	5	34.335	8	40.882	5	38.192	1	35.389	28
59.946	8	53.399	1	58.383	3	60.355	12	39.219	1	36.507	11	65.951	1	43.674	1	34.829	1	41.398	1	38.697	11	35.937	1
62.12	3	53.987	5	59.611	1	61.43	24	39.722	37	36.547	1	67.026	4	44.173	1	35.404	3	41.951	5	39.157	1	36.459	10
63.195	2	54.083	1	59.728	1	61.459	1	39.767	1	37.511	1	68.101	4	44.73	1	36.48	13	43.027	13	39.767	14	36.972	1
64.27	17	56.044	1	60.062	1	73.252	1	41.894	14	38.657	29	69.177	13	45.243	13	37.555	2	44.102	4	40.842	8	37.528	11
65.392	1	56.153	22	60.19	1	74.434	7	42.969	9	39.665	1	70.252	12	45.791	1	38.63	1	45.177	11	40.914	1	38.012	1
65.435	1	56.782	1	61.415	1	75.025	1	43.047	1	40.808	4	70.789	1	46.313	1	39.706	5	45.664	1	43.014	7	38.598	1
65.464	1	57.223	41	61.511	1	75.503	11	45.14	19	41.27	1	71.327	6	47.388	10	40.776	1	46.247	6	43.133	1	39.673	1
65.493	1	57.79	1	61.898	1	76.043	1	45.664	1	41.878	23	72.402	6	47.979	1	41.856	1	46.776	1	45.083	1	40.748	1
65.517	1	58.292	42	62.976	33	76.573	19	46.21	27	42.423	1	74.577	3	48.457	33	42.932	18	47.317	3	45.179	24	41.227	1
65.53	1	58.335	1	64.051	4	77.159	1	46.766	1	42.947	5	75.652	2	48.947	1	43.033	1	47.983	1	45.741	1	41.818	24
65.554	1	59.445	1	65.127	3	77.642	16	47.28	6	43.522	1	76.727	3	49.527	4	45.021	1	48.386	3	46.249	4	42.893	2
65.626	1	60.442	33	66.202	7	78.255	1	48.355	3	44.017	13	77.803	5	50.067	1	45.098	7	48.991	1	46.837	1	44.979	1
67.664	1	60.939	1	68.387	1	78.712	3	49.43	15	45.092	1	78.878	2	50.597	8	45.216	1	49.456	38	47.318	3	45.064	5
68.685	2	61.512	9	68.401	1	78.752	1	50.506	1	45.132	1	79.953	2	51.247	1	47.154	1	49.964	1	48.394	9	45.714	1
69.897	1	62.025	1	70.583	10	80.885	1	51.581	2	47.932	1	81.029	1	51.666	1	47.263	20	50.526	14	48.867	1	46.134	1
70.324	1	62.581	14	73.881	2	81.96	2	52.656	2	48.363	10	84.326	9	52.742	4	47.766	1	51.004	1	49.463	3	47.209	3
71.664	1	63.159	1	73.884	1	83.035	4	52.691	1	48.9	1	87.624	6	53.817	12	48.333	2	51.595	6	50.538	5	48.284	1
71.765	1	63.651	7	73.886	1	84.111	13	54.829	7	49.432	1	88.7	2	54.32	1	49.408	3	52.098	1	51.127	1	49.36	9
71.818	1	64.13	1	74.962	9	85.186	3	55.385	1	50.061	1	89.775	1	54.887	5	49.978	1	52.665	7	51.608	3	50.435	6
71.861	1	64.721	4	76.037	18	86.261	14	55.898	28	50.502	18	90.862	1	54.932	1	50.478	6	53.195	1	52.081	1	50.951	1
71.901	1	65.167	1	77.442	1	87.337	1	56.447	1	50.996	1	91.949	3	57.02	1	51.077	1	53.735	7	52.678	30	51.505	3
71.927	1	65.79	13	77.639	1	87.947	1	56.968	3	51.571	64	95.247	1	57.057	15	51.548	1	54.176	1	53.207	1	52.085	1
71.935	1	65.83	1	78.22	3	88.406	8	57.524	1	52.114	1	96.322	3	57.611	1	52.031	1	54.805	25	53.748	2	52.574	8
72.076	23	66.985	1	79.295	12	89.481	3	58.038	14	52.641	23	99.62	15	58.127	6	52.617	3	55.272	1	57.046	3	53.65	2
73.152	16	67.94	3	80.37	1	90.557	5	58.099	1	53.144	1	100.696	7	60.235	1	53.168	1	55.874	2	58.121	2	53.716	1
74.227	2	68.392	1	81.448	1	91.632	4	60.168	1	53.711	41	101.771	10	60.298	18	53.687	19	56.404	1	59.196	1	55.716	1
75.314	1	69.01	15	83.1	1	92.707	4	60.207	12	54.786	6	102.846	6	60.488	1	54.762	7	56.944	10	60.271	1	55.817	4
76.018	1	69.497	1	84.749	6	93.783	2	60.651	1	55.208	1	103.922	4	64.481	1	55.281	1	57.104	1	60.699	1	56.527	1
76.618	1	70.08	3	85.825	8	94.858	2	61.277	2	55.856	18			64.71	24	55.832	7	58.979	1	61.341	2	60.21	11
78.56	2	71.155	5	87.999	9	95.933	7	62.353	1	56.95	1			65.213	1	56.394	1	59.107	10	61.752	1	60.364	1
79.098	1	71.685	1	90.173	2	97.009	1	64.527	13	58.007	4			65.78	16	56.901	20	60.182	1	64.578	1	61.89	1
79.636	3	72.225	10	92.347	4	98.084	1	65.046	1	59.082	1			66.237	1	57.393	1	61.257	3	64.613	4	62.908	1
80.711	16	72.661	1	94.522	5	99.159	4	65.597	3	59.563	1			66.849	27	57.971	9	61.787	1	65.688	29	63.962	1
81.786	3	73.295	10	95.597	6	100.235	4	67.771	4	60.152	10			67.419	1	58.514	1	62.327	7	65.824	1	64.953	1
82.862	3	74.371	13	97.257	1	101.31	6	68.357	1	60.732	1			67.919	5	59.041	16	63.402	19	67.757	1	66.561	1
83.937	4	75.008	1	98.84	7	102.385	3	68.841	2	61.221	2			68.467	1	59.522	1	64.472	1	67.853	5	66.673	1
86.111	16	75.44	3	99.378	1	103.461	7	69.241	1	64.516	1			68.989	8	60.11	15	65.553	6	68.42	1	67.748	11
		76.516	2	101.027	1	104.536	26	69.91	2	64.519	10			71.127	1	60.688	1	66.206	1	68.923	2	67.831	1
		77.147	1	101.726	1	106.71	1	70.445	1	65.594	4			71.161	5	61.18	8	66.623	15	71.909	1	69.919	1
		77.585	18	102.103	1	107.785	19	70.98	17	65.642	1			71.71	1	61.225	1	67.179	1	72.202	1	70.994	13
		78.077	1	103.179	18	108.861	11	71.566	1	67.766	16			72.231	9	63.352	2	67.692	8	72.681	1	72.01	1
		78.655	11	105.353	7	109.936	26	72.05	16	68.25	1			72.763	1	63.841	1	68.768	3	73.272	3	73.145	1
		80.829	3	106.428	3	111.011	4	72.574	1	68.836	32			73.3	10	64.422	11	69.265	1	74.347	2	75.264	1
		80.954	1	107.504	2	112.087	1	73.119	78	69.43	1			74.376	10	64.43	1	69.837	3	74.901	1	75.317	3
		82.832	1	108.579	10	113.162	4	73.624	1	69.906	8			74.843	1	67.719	1	70.348	1	75.417	2	76.392	1
		82.992	21	109.657	1	114.237	6	74.189	7	70.981	8			75.445	8	68.162	1	70.907	6	76.492	9	77.467	1
		84.068	8	110.735	1	115.313	9	74.793	1	71.435	1			75.932	1	68.789	2	71.485	1	76.583	1	78.543	4
		85.143	22	110.738	1	116.388	22	75.258	11	72.051	3			76.515	7	69.367	1	71.977	13	78.486	1	79.077	1
		86.148	1	111.816	2	117.463	13	76.288	1	72.577	1			77.149	1	69.858	1	72.471	1	78.656	11	79.612	4
		87.294	3	112.896	11	118.538	5	77.409	28	73.12	3			77.585	6	70.46	1	73.046	14	79.731	5	80.688	8
		87.78	1	113.972	20	119.071	1	77.855	1	73.671	1			78.093	1	70.928	2	73.578	1	83.012	1	81.222	1
		88.363	13	116.146	3	119.608	46	78.479	17	74.19	27			78.654	4	72.003	4	74.116	6	83.028	1	81.757	15
		88.486	1	117.221	6	120.683	3	78.917	1	74.698	1			79.73	4	73.079	1	75.191	1	86.326	5	82.235	1
		90.424	1	118.297	12	121.759	9	79.549	3	75.259	5			80.805	2	74.154	12	76.266	24	86.401	1	82.827	2
		90.528	57	119.372	5	122.834	23	79.99	1	75.762	1			81.192	1	75.229	10	76.672	1	88.361	1	83.332	1
		91.644	1	120.447	5	123.909	72	82.779	1	76.329	14			81.961	1	75.608	1	77.336	8	88.492	43	83.896	1
		92.63	1	121.522	4	124.407	1	82.819	36	76.85	1			88.68	1	75.934	1	77.882	1	88.946	1	84.972	2
		92.678	14	122.598	6	124.979	1	83.78	1	79.53	1			88.688	1	76.297	8	78.406	5	89.562	10	86.047	27
		93.242	1	123.673	5	126.054	8	84.97	5	79.594	7			88.691	17	77.372	1	78.865	1	89.995	1	87.122	1
		93.747	4	125.847	21	128.229	3	85.585	1	79.965	1			88.824	1	78.448	9	79.475	28	90.632	6	88.197	7
		94.328	1	126.923	2	129.304	3	86.04	18	80.285	1			90.694	1	79.461	1	80.641	1	91.207	1	89.273	2
		94.817	2	127.998	6	130.379	1	87.115	7	80.661	11			90.854	5	80.599	2	81.626	42	91.701	6	90.348	18
		95.917	1			131.454	43	87.152	1	81.737	1			91.324	1	80.623	1	82.207	1	92.777	2	90.907	1
		96.968	14					89.287	18	82.812	6			91.923	27	88.658	2	82.696	3	93.298	1	91.418	1
		97.245	1					89.338	1	82.839	1			92.999	7	89.22	1	83.215	1	93.846	19	91.904	1
		97.611	1					91.46	1	86.108	13			93.124	1	89.727	95	83.765	9	93.87	1	92.487	1
		98.035	1					92.535	8	86.196	1			95.068	1	90.211	1	83.768	1	97.143	1	93.563	25
		98.549	1					94.709	20	88.173	1			95.164	4	90.797	4	84.395	1	100.44	2	93.619	1
		99.105	1					95.295	1	88.275	8			95.316	1	91.361	1	85.118	1	101.516	25	95.734	3
		100.18	2					95.779	63	88.801	1			97.174	1	91.867	3	85.831	1	102.591	1	97.839	1
		100.576	1					96.311	1	89.344	2			97.326	4	92.461	1	86.438	1	103.666	6	97.906	3
		101.25	21					96.848	27	89.416	1			98.401	1	92.936	3	86.444	5	104.742	16	98.554	1
		101.801	1					97.453	1	91.515	16			99.331	1	95.052	1	87.041	1	105.817	5	98.976	7
		102.32	12					97.918	11	91.932	1			100.553	15	95.108	6	87.786	1	106.435	1	101.15	2
		106.811	1					98.993	4	92.586	18			101.018	1	96.184	1	88.56	1	106.887	19	101.717	1
		111.215	2					101.168	12	92.711	1			101.623	7	96.818	1	89.122	5	107.962	1	102.22	3
		121.843	29					104.179	1	94.622	1			102.142	1	97.253	18	89.668	1	108.43	1	103.295	10
		122.338	1					105.306	1	94.75	17			102.692	1	97.81	1	90.192	21	109.032	22	104.37	2
		122.913	11					105.525	1	95.252	1			103.768	12	98.323	2	90.732	1	109.623	1	105.446	5
		123.485	1					105.586	1	95.819	5			104.265	1	98.85	1	91.261	9	110.101	18	105.991	1
		123.982	9					106.645	1	95.873	1			104.838	1	99.393	2	91.796	1	110.107	1	106.515	5
		124.56	1					107.674	6	97.991	3			105.343	1	100.468	7	92.331	38	113.399	5	108.628	1
		125.052	35					107.706	1	99.067	4			105.907	4	100.505	1	92.895	1	113.915	1	108.687	17
		125.504	1					109.847	3	99.561	1			107.059	1	103.724	1	93.401	20	114.468	7	109.321	1
		126.122	2					133.99	12	100.136	1			108.058	3	103.761	18	93.935	1	115.001	1	109.757	5
		126.697	1					136.164	17	101.212	14			108.574	1	104.347	1	94.47	33	115.538	5	110.248	1
		127.191	1					136.734	1	102.287	10			109.127	1	104.83	7	101.116	1	116.613	6	110.826	6
		128.267	18					137.234	15	102.444	1			109.662	1	105.408	1	102.355	2	117.151	1	111.396	1
		128.893	1					138.309	4	104.366	1			110.197	1	105.9	19	102.865	1	117.683	5	111.896	3
		129.336	3					139.384	13	104.451	11			110.786	1	106.389	1	103.424	2	118.317	1	112.971	3
		130.412	9					140.459	3	105.527	21			111.267	2	106.97	15	104.5	19	118.753	11	113.576	1
		131.07	1					140.539	1	106.134	1			111.793	1	107.529	1	104.887	1	119.263	1	114.041	2
		131.482	1					142.63	8	106.597	22			112.336	33	108.039	2	105.57	21	119.822	1	114.078	1
		132.557	4					143.181	1	107.147	1			112.898	1	108.558	1	106.174	1	120.898	6	116.214	6
		132.623	1					143.7	39	107.666	35			113.406	12	109.109	4	106.639	12	123.072	9	116.797	1
		134.728	7					143.761	1	108.821	1			114.481	1	110.184	7	107.15	1	123.631	1	117.283	1
		135.714	1					145.872	1	109.817	1			114.665	1	110.757	1	107.709	41	124.142	7	117.775	1
		136.879	2					146.377	1	110.368	1			114.942	1	111.254	22	108.263	1	125.217	5	118.353	24
		137.955	2					146.941	26	110.887	28			115.204	1	111.835	1	108.778	1	125.736	1	118.896	1
		138.573	1					147.449	1	111.398	1			115.548	3	112.324	6	109.338	1	126.286	19	119.423	15
		139.024	7					148.011	20	111.957	4			116.05	1	112.955	1	109.848	19	126.781	1	119.984	1
		139.629	1							112.502	1			116.618	2	113.394	1	110.924	1	127.356	1	120.492	1
		140.094	40							113.026	31			117.15	1	113.869	1	111.488	1	128.431	1	121.567	23
		140.618	1							113.583	1			117.687	1	114.463	20	111.993	6	129.433	1	122.057	1
		141.164	10							114.096	25			118.187	1	115.071	1	112.528	1	130.582	6	122.637	37
		141.688	1							114.668	1			118.757	20	115.533	12	113.063	3	131.195	1	123.024	1
		142.233	26							115.166	30			119.369	1	116.068	1	114.138	1	131.652	7	123.288	1
		142.792	1							115.733	1			119.826	3	116.603	6	114.737	1	132.727	3	123.705	2
		143.303	1							116.235	3			120.342	1	116.69	1	115.208	6	133.803	3	124.253	1
										116.719	1			120.896	2	118.657	1	115.654	1	135.497	1	124.774	22
										117.305	6			121.423	1	118.769	3	116.277	3	137.048	1	125.393	1
										119.479	1			121.965	19	119.301	1	117.353	2	138.12	1	125.844	8
										120.076	1			123.041	17	119.838	11	118.428	15	139.199	3	126.143	1
										120.549	14			124.116	3	120.311	1	118.974	1	139.755	1	129.124	2
										121.008	1			124.199	1	120.908	1	119.498	5	140.268	7	129.696	1
										121.618	13			126.287	3	121.983	26	120.573	3	144.716	7	130.193	30
										123.729	1			127.384	1	122.181	1	121.648	5	145.234	1	130.744	1
										123.79	2			128.437	38	123.498	1	122.229	1	145.785	2	131.263	4
										124.492	1			128.536	1	125.222	4	122.718	10	146.86	11	131.79	1
										124.86	23			130.508	1	126.297	4	123.282	1	147.299	1	132.333	8
										125.427	1			130.604	30	127.372	5	123.787	3	147.93	59	134.437	1
										125.93	28			131.128	1	127.837	1	124.863	1	147.978	1	134.504	1
										126.47	1			131.673	21	128.442	1	125.938	4	150.849	1	135.579	8
										126.999	13			131.716	1	128.998	1	126.548	1	151.18	1	136.655	1
										128.053	1			134.957	1	129.512	20	127.008	4	151.204	36	137.73	1
										129.15	25			134.968	2	130.046	1	129.068	1	151.765	1	138.181	1
										129.733	1			137.142	6	130.581	11	129.177	26	152.273	7	138.8	3
										130.219	8			137.663	1	131.162	1	129.626	1	152.746	1	139.875	2
										130.733	1			138.212	13	131.651	2	130.247	6	153.343	7	140.95	1
										131.289	9			138.717	1	132.135	1	130.865	1	153.838	1	142.026	3
										131.382	1			139.281	2	132.72	1	131.317	5	154.413	10	150.089	3
										133.321	1			140.356	3	133.236	1	131.846	1	155.047	1	150.602	1
										133.454	17			141.432	7	133.79	19	132.386	31	155.483	13	151.159	3
										134	1			142.507	3	134.865	3	132.94	1	156.055	1	151.796	1
										134.524	12			143.582	2	135.443	1	133.456	5	156.552	2	152.228	1
										135.112	1			144.08	1	135.935	8	134.531	3	157.087	1	152.375	1
										135.593	13			144.652	4	135.972	1			157.622	59	154.272	1
										135.617	1			145.203	1	138.108	1			158.202	1	154.392	12
										135.646	1			145.722	10	141.405	5			158.691	4	154.458	1
										137.765	11			146.27	1	141.485	1			159.363	1	156.563	2
										138.297	1			146.791	6	143.454	1			159.761	12	157.639	4
										138.835	15			147.315	1	143.572	11			160.837	2	163.239	1
										139.388	1			147.861	55	143.919	1					163.26	9
										139.904	12			148.007	1	146.849	14					163.814	1
										140.506	1			149.935	1	146.896	1					164.33	11
										140.974	9			150.026	11	149.021	2					166.426	1
										142.049	2					149.499	1					166.501	10
										142.611	1					150.09	10					167.576	2
										143.119	2					150.641	1					168.1	1
										143.726	1					151.16	14					168.645	1
										144.189	13					151.695	1					169.186	1
																152.229	1					169.715	7
																152.753	1					169.718	1
																153.299	3					174.023	1
																154.374	1					174.151	15
																155.45	4					174.731	1
																156.525	6					175.221	42
																157.116	1					175.769	1
																157.595	14					176.29	4
																						177.366	9
																						178.441	6
																						179.516	10
																						180.067	1
																						180.586	7
																						181.158	1
																						181.655	11
																						182.731	23
																						183.239	1
																						183.8	8

## Sheet: 10 cM inteverl
LG1	No. of bins	No. of markers		LG2	No. of bins	No. of markers		LG3	No. of bins	No. of markers		LG4	No. of bins	No. of markers		LG5	No. of bins	No. of markers		LG6	No. of bins	No. of markers
0-10	11	82		1-10	12	62		0-10	10	62		0-10	11	135		0-10	13	101		0-10	17	79
10-20	6	39		10-20	1	1		10-20	7	36		10-20	10	64		10-20	11	65		10-20	15	58
20-30	8	51		20-30	8	49		20-30	8	61		20-30	7	55		20-30	17	108		20-30	14	69
30-40	8	58		30-40	11	40		30-40	14	33		30-40	9	150		30-40	16	125		30-40	14	94
40-50	8	102		40-50	17	162		40-50	12	38		40-50	9	234		40-50	10	96		40-50	13	63
50-60	15	29		50-60	16	134		50-60	7	31		50-60	9	75		50-60	12	62		50-60	15	182
60-70	14	34		60-70	17	107		60-70	11	54		60-70	3	37		60-70	13	44		60-70	12	87
70-80	17	58		70-80	14	80		70-80	10	58		70-80	11	62		70-80	17	186		70-80	15	75
80-90	5	42		80-90	11	75		80-90	6	26		80-90	10	50		80-90	10	89		80-90	12	47
Avrage	10.2222	55		90-100	16	102		90-100	7	26		90-100	9	30		90-100	10	137		90-100	12	69
				100-110	6	38		100-110	9	44		100-110	9	103		100-110	9	27		100-110	13	120
				110-120	1	2		110-120	9	61		110-120	10	111		110-120	0	0		110-120	15	135
				120-130	14	114		120-130	7	49		120-130	9	123		120-130	0	0		120-130	15	126
				130-140	12	37		Avrage	9	44.5385		130-140	2	44		130-140	6	62		130-140	17	106
				140-150	7	80						Avrage	8.42857	90.9286		140-150	11	102		140-150	7	29
				Avrage	10.8667	72.2										Avrage	10.3333	80.2667		Avrage	13.7333	89.2667
LG7	No. of bins	No. of markers		LG8	No. of bins	No. of markers		LG9	No. of bins	No. of markers		LG10	No. of bins	No. of markers		LG11	No. of bins	No. of markers		LG12	No. of bins	No. of markers
0-10	12	104		0-10	18	126		0-10	16	57		0-10	17	161		0-10	19	171		0-10	17	139
10-20	8	39		10-20	14	66		10-20	16	104		10-20	13	88		10-20	12	64		10-20	13	50
20-30	8	57		20-30	9	51		20-30	14	85		20-30	13	70		20-30	13	72		20-30	16	130
30-40	6	29		30-40	10	33		30-40	14	63		30-40	11	36		30-40	14	81		30-40	16	115
40-50	7	27		40-50	15	87		40-50	13	58		40-50	15	94		40-50	13	64		40-50	11	49
50-60	7	49		50-60	13	57		50-60	17	96		50-60	16	89		50-60	10	49		50-60	10	28
60-70	11	67		60-70	13	105		60-70	13	46		60-70	14	70		60-70	12	49		60-70	11	31
70-80	10	42		70-80	16	70		70-80	12	51		70-80	16	112		70-80	12	38		70-80	10	30
80-90	5	19		80-90	7	24		80-90	5	101		80-90	17	76		80-90	9	64		80-90	12	68
90-100	5	23		90-100	13	55		90-100	15	46		90-100	9	125		90-100	8	37		90-100	12	63
100-110	4	27		100-110	15	51		100-110	14	79		100-110	15	124		100-110	12	100		100-110	12	53
Avrage	7.54545	43.9091		110-120	20	88		110-120	18	97		110-120	14	47		110-120	14	64		110-120	16	68
				120-130	11	87		120-130	12	66		120-130	13	61		120-130	11	52		120-130	14	102
				130-140	12	80		130-140	13	51		130-140	8	53		130-140	10	27		130-140	13	62
				140-150	14	96		140-150	9	37		Avrage	13.6429	86.1429		140-150	8	89		140-150	2	4
				150-160	1	11		150-160	12	57						150-160	19	160		150-160	11	30
				Avrage	12.5625	67.9375			13.3125	68.375						160-170	1	2		160-170	12	46
																Avrage	11.5882	69.5882		170-180	9	89
																				180-190	7	52
																				Avrage	11.7895	63.6316
