# Supplementary material for: A Highly Dense Genetic Map for Ginkgo biloba Constructed Using Sequence-Based Markers
Source: Front Plant Sci. 2017 Jun 15;8:1041. doi: 10.3389/fpls.2017.01041 (PMC5471298; doi:10.3389/fpls.2017.01041)
Supplement: TABLE S2 — The list of segregation distorted SLAFs. [file Data_Sheet_2.XLSX]

## Sheet: 工作表1
Segregation distortion marker			1	2	3	4	5	6	7	8	9	10	11	12	13	14	15	16	17	18	19	20	21	22	23	24	25	26	27	28	29	30	31	32	33	34	35	36	37	38	39	40	41	42	43	44	45	46	47
Marker105177	<hkxhk>	{11}	kk	hh	kk	hh	kk	hh	kk	hh	kk	kk	hh	kk	hh	hh	hh	kk	kk	kk	hh	kk	kk	hh	hh	kk	hh	kk	kk	hh	kk	kk	hh	hh	kk	hh	kk	kk	hh	kk	kk	kk	hh	kk	kk	kk	kk	kk	hh
Marker848	<hkxhk>	{00}	hh	kk	hh	kk	hh	kk	hh	kk	hh	hh	kk	hh	kk	kk	kk	hh	hh	hh	kk	hh	hh	kk	kk	hh	kk	hh	hh	kk	hh	hh	kk	kk	hh	kk	hh	hh	kk	hh	hh	hh	kk	hh	hh	hh	hh	hh	kk
Marker5243	<hkxhk>	{11}	kk	hh	kk	hh	kk	hh	kk	hh	kk	kk	hh	kk	hh	hh	hh	kk	kk	kk	hh	kk	kk	hh	hh	kk	hh	kk	kk	hh	kk	kk	hh	hh	kk	hh	kk	kk	hh	kk	kk	kk	hh	kk	kk	kk	kk	kk	hh
Marker45941	<hkxhk>	{11}	kk	hh	kk	hh	kk	hh	kk	hh	kk	kk	hh	kk	hh	hh	hh	kk	kk	kk	hh	kk	kk	hh	hh	kk	hh	kk	kk	hh	kk	kk	hh	hh	kk	hh	kk	kk	hh	kk	kk	kk	hh	kk	kk	kk	kk	kk	hh
Marker31327	<hkxhk>	{11}	kk	hh	kk	hh	kk	hh	kk	hh	kk	kk	hh	kk	hh	hh	hh	kk	kk	kk	hh	kk	kk	hh	hh	kk	hh	kk	kk	hh	kk	kk	hh	hh	kk	hh	kk	kk	hh	kk	kk	kk	hh	kk	kk	kk	kk	kk	hh
Marker8539	<hkxhk>	{00}	hh	kk	hh	kk	hh	kk	hh	kk	hh	hh	kk	hh	kk	kk	kk	hh	hh	hh	kk	hh	hh	kk	kk	hh	kk	hh	hh	kk	hh	hh	kk	kk	hh	kk	hh	hh	kk	hh	hh	hh	kk	hh	hh	hh	hh	hh	kk
Marker10238	<hkxhk>	{11}	kk	hh	kk	hh	kk	hh	kk	hh	kk	kk	hh	kk	hh	hh	hh	kk	kk	kk	hh	kk	kk	hh	hh	kk	hh	kk	kk	hh	kk	kk	hh	hh	kk	hh	kk	kk	hh	kk	kk	kk	hh	kk	kk	kk	kk	kk	hh
Marker81803	<hkxhk>	{00}	hh	kk	hh	kk	hh	kk	hh	kk	hh	hh	kk	hh	--	kk	kk	hh	hh	hh	kk	hh	hh	kk	kk	hh	kk	hh	hh	kk	hh	hh	kk	kk	hh	kk	hh	hh	kk	hh	hh	hh	kk	hh	hh	hh	hh	hh	kk
Marker32773	<hkxhk>	{11}	kk	hh	kk	hh	kk	hh	kk	hh	kk	kk	hh	kk	kk	hh	hh	kk	kk	kk	hh	kk	kk	hh	hh	kk	hh	kk	kk	hh	kk	kk	hh	hh	kk	hh	kk	kk	hh	kk	kk	kk	hh	kk	kk	kk	kk	kk	hh
Marker26747	<hkxhk>	{11}	kk	hh	kk	hh	kk	hh	kk	hh	kk	kk	hh	kk	kk	hh	hh	kk	kk	kk	hh	kk	kk	hh	hh	kk	hh	kk	kk	hh	kk	kk	hh	hh	kk	hh	kk	kk	hh	kk	kk	kk	hh	kk	kk	kk	kk	kk	hh
Marker17840_116	<hkxhk>	{00}	hh	kk	hh	kk	hh	kk	hh	kk	hh	hh	kk	hh	hh	kk	kk	hh	hh	hh	kk	hh	hh	kk	kk	hh	kk	hh	hh	kk	hh	hh	kk	kk	hh	kk	hh	hh	kk	hh	hh	hh	kk	hh	hh	hh	hh	hh	kk
Marker40726	<hkxhk>	{00}	hh	kk	hh	kk	hh	kk	hh	kk	hh	hh	kk	hh	hh	kk	kk	hh	hh	hh	kk	hh	hh	kk	kk	hh	kk	hh	hh	kk	hh	hh	kk	kk	hh	kk	hh	hh	kk	hh	hh	hh	kk	hh	hh	hh	hh	hh	kk
Marker14938	<hkxhk>	{11}	kk	hh	kk	hh	kk	hh	kk	hh	kk	kk	hh	kk	kk	hh	hh	kk	kk	kk	hh	kk	kk	hh	hh	kk	hh	kk	kk	hh	kk	kk	hh	hh	kk	hh	kk	kk	hh	kk	kk	kk	hh	kk	kk	kk	kk	kk	hh
Marker66852	<hkxhk>	{11}	kk	hh	kk	hh	kk	hh	kk	hh	kk	kk	hh	kk	kk	hh	hh	kk	kk	kk	hh	kk	kk	hh	hh	kk	hh	kk	kk	hh	kk	kk	hh	hh	kk	hh	kk	kk	hh	kk	kk	kk	hh	kk	kk	kk	kk	kk	hh
Marker19737	<hkxhk>	{00}	hh	kk	hh	kk	hh	kk	hh	kk	hh	hh	kk	hh	hh	kk	kk	hh	hh	hh	kk	hh	hh	kk	kk	hh	kk	hh	hh	kk	hh	hh	kk	kk	hh	kk	hh	hh	kk	hh	hh	hh	kk	hh	hh	hh	hh	hh	kk
Marker32944	<hkxhk>	{11}	kk	hh	kk	hh	kk	hh	kk	hh	kk	kk	hh	kk	kk	hh	hh	kk	kk	kk	hh	kk	kk	hh	hh	kk	hh	kk	kk	hh	kk	kk	hh	hh	kk	hh	kk	kk	hh	kk	kk	kk	hh	kk	kk	kk	kk	kk	hh
Marker12040	<hkxhk>	{00}	hh	kk	hh	kk	hh	kk	hh	kk	hh	hh	kk	hh	hh	kk	kk	hh	hh	hh	kk	hh	hh	kk	kk	hh	kk	hh	hh	kk	hh	hh	kk	kk	hh	kk	hh	hh	kk	hh	hh	hh	kk	hh	hh	hh	hh	hh	kk
Marker34943	<hkxhk>	{11}	kk	hh	kk	hh	kk	hh	kk	hh	kk	kk	hh	kk	kk	hh	hh	kk	kk	kk	hh	kk	kk	hh	hh	kk	hh	kk	kk	hh	kk	kk	hh	hh	kk	hh	kk	kk	hh	kk	kk	kk	hh	kk	kk	kk	kk	kk	hh
Marker97079	<hkxhk>	{11}	kk	hh	kk	hh	kk	hh	kk	hh	kk	kk	hh	kk	kk	hh	hh	kk	kk	kk	hh	kk	kk	hh	hh	kk	hh	kk	kk	hh	kk	kk	hh	hh	kk	hh	kk	kk	hh	kk	kk	kk	hh	kk	kk	kk	kk	kk	hh
Marker55051	<hkxhk>	{00}	hh	kk	hh	kk	hh	kk	hh	kk	hh	hh	kk	hh	hh	kk	kk	hh	hh	hh	kk	hh	hh	kk	kk	hh	kk	hh	hh	kk	hh	hh	kk	kk	hh	kk	hh	hh	kk	hh	hh	hh	kk	hh	hh	hh	hh	hh	kk
Marker39840	<hkxhk>	{11}	kk	hh	kk	hh	kk	hh	kk	hh	kk	kk	hh	kk	kk	hh	hh	kk	kk	kk	hh	kk	kk	hh	hh	kk	hh	kk	kk	hh	kk	kk	hh	hh	kk	hh	kk	kk	hh	kk	kk	kk	hh	kk	kk	kk	kk	kk	hh
Marker18021_191	<hkxhk>	{11}	kk	hh	kk	hh	kk	hh	kk	hh	kk	kk	hh	kk	kk	hh	hh	kk	kk	kk	hh	kk	kk	hh	hh	kk	hh	kk	kk	hh	kk	kk	hh	hh	kk	hh	kk	kk	hh	kk	kk	kk	hh	kk	kk	kk	kk	kk	hh
Marker69948_158	<hkxhk>	{11}	kk	hh	kk	hh	kk	hh	kk	hh	kk	kk	hh	kk	kk	hh	hh	kk	kk	kk	hh	kk	kk	hh	hh	kk	hh	kk	kk	hh	kk	kk	hh	hh	kk	hh	kk	kk	hh	kk	kk	kk	hh	kk	kk	kk	kk	kk	hh
Marker104524	<hkxhk>	{11}	kk	hh	kk	hh	kk	hh	kk	hh	kk	kk	hh	kk	kk	hh	hh	kk	kk	kk	hh	kk	kk	hh	hh	kk	hh	kk	kk	--	kk	kk	hh	hh	kk	hh	kk	kk	hh	kk	kk	kk	hh	kk	kk	kk	kk	kk	hh
Marker60895	<hkxhk>	{00}	hh	kk	hh	kk	hh	kk	hh	kk	hh	hh	kk	hh	hh	kk	kk	hh	hh	hh	kk	hh	hh	kk	kk	hh	kk	hh	hh	hh	hh	hh	kk	kk	hh	kk	hh	hh	kk	hh	hh	hh	kk	hh	hh	hh	hh	hh	kk
Marker51463	<hkxhk>	{00}	hh	kk	hh	kk	hh	kk	hh	kk	hh	hh	kk	hh	hh	kk	kk	hh	hh	hh	kk	hh	hh	kk	kk	hh	kk	hh	hh	hh	hh	hh	kk	kk	hh	kk	hh	hh	kk	hh	hh	hh	kk	hh	hh	hh	hh	hh	kk
Marker40066	<hkxhk>	{00}	hh	kk	hh	kk	hh	kk	hh	kk	hh	hh	kk	hh	hh	kk	kk	hh	hh	hh	kk	hh	hh	kk	kk	hh	kk	hh	hh	hh	hh	hh	kk	kk	hh	kk	hh	hh	kk	hh	hh	hh	kk	hh	hh	hh	hh	hh	kk
Marker19019	<hkxhk>	{00}	hh	kk	hh	kk	hh	kk	hh	kk	hh	hh	kk	hh	hh	kk	kk	hh	hh	hh	kk	hh	hh	kk	kk	hh	kk	hh	hh	hh	hh	hh	kk	kk	hh	kk	hh	hh	kk	hh	hh	hh	kk	hh	hh	hh	hh	hh	kk
Marker16067	<hkxhk>	{11}	kk	hh	kk	hh	kk	hh	kk	hh	kk	kk	hh	kk	kk	hh	hh	kk	kk	kk	hh	kk	kk	hh	hh	kk	hh	kk	kk	kk	kk	kk	hh	hh	kk	hh	kk	kk	hh	kk	kk	kk	hh	kk	kk	kk	kk	kk	hh
Marker103814	<hkxhk>	{00}	hh	kk	hh	kk	hh	kk	hh	kk	hh	hh	kk	hh	hh	kk	kk	hh	hh	hh	kk	hh	hh	kk	kk	hh	kk	hh	hh	hh	hh	hh	kk	kk	hh	kk	hh	hh	kk	hh	hh	hh	kk	hh	hh	hh	hh	hh	kk
Marker2825_140	<hkxhk>	{11}	kk	hh	kk	hh	kk	hh	kk	hh	kk	kk	hh	kk	kk	hh	hh	kk	kk	kk	hh	kk	kk	hh	hh	kk	hh	kk	kk	kk	kk	kk	hh	hh	kk	hh	kk	kk	hh	kk	kk	kk	hh	kk	kk	kk	kk	kk	hh
Marker50804	<hkxhk>	{00}	hh	kk	hh	kk	hh	kk	hh	kk	hh	hh	kk	hh	hh	kk	kk	hh	hh	hh	kk	hh	hh	kk	kk	hh	kk	hh	hh	hh	hh	hh	kk	kk	hh	kk	hh	hh	kk	hh	hh	hh	kk	hh	hh	hh	hh	hh	kk
Marker22836	<hkxhk>	{00}	hh	kk	hh	kk	hh	kk	hh	kk	hh	hh	kk	hh	hh	kk	kk	hh	hh	hh	kk	hh	hh	kk	kk	hh	kk	hh	hh	hh	hh	hh	kk	kk	hh	kk	hh	hh	kk	hh	hh	hh	kk	hh	hh	hh	hh	hh	kk
Marker927	<hkxhk>	{11}	kk	hh	kk	hh	kk	hh	kk	hh	kk	kk	hh	kk	kk	hh	hh	kk	kk	kk	hh	kk	kk	hh	hh	kk	hh	kk	kk	kk	kk	kk	hh	hh	kk	hh	kk	kk	hh	kk	kk	kk	hh	kk	kk	kk	kk	kk	hh
Marker42755	<hkxhk>	{00}	hh	kk	hh	kk	hh	kk	hh	kk	kk	hh	kk	hh	hh	kk	kk	hh	hh	hh	kk	hh	hh	kk	kk	hh	kk	hh	hh	hh	hh	hh	kk	kk	hh	kk	hh	hh	kk	hh	hh	hh	kk	hh	hh	hh	hh	hh	kk
Marker413	<hkxhk>	{11}	kk	hh	kk	hh	kk	hh	kk	hh	hh	kk	hh	kk	kk	hh	hh	kk	kk	kk	hh	kk	kk	hh	hh	kk	hh	kk	kk	kk	kk	kk	hh	hh	kk	hh	kk	kk	hh	kk	kk	kk	hh	kk	kk	kk	kk	kk	hh
Marker1616_167	<hkxhk>	{11}	kk	hh	kk	hh	kk	hh	kk	hh	hh	kk	hh	kk	kk	hh	hh	kk	kk	kk	hh	kk	kk	hh	hh	kk	hh	kk	kk	kk	kk	kk	hh	hh	kk	hh	kk	kk	hh	kk	kk	kk	hh	kk	kk	kk	kk	kk	hh
Marker19284	<hkxhk>	{11}	kk	hh	kk	hh	kk	hh	kk	hh	hh	kk	hh	kk	kk	hh	hh	kk	kk	kk	hh	kk	kk	hh	hh	kk	hh	kk	kk	kk	kk	kk	hh	hh	kk	hh	kk	kk	hh	kk	kk	kk	hh	kk	kk	kk	kk	kk	hh
Marker42060	<hkxhk>	{11}	kk	hh	kk	hh	kk	hh	kk	hh	hh	kk	hh	kk	kk	hh	hh	kk	kk	kk	hh	kk	kk	hh	hh	kk	hh	kk	kk	kk	kk	kk	hh	hh	kk	hh	kk	kk	hh	kk	kk	kk	hh	kk	kk	kk	kk	kk	hh
Marker42360	<hkxhk>	{00}	hh	kk	hh	kk	hh	kk	hh	kk	kk	hh	kk	hh	hh	kk	kk	hh	hh	hh	kk	hh	hh	kk	kk	hh	kk	hh	hh	hh	hh	hh	kk	kk	hh	kk	hh	hh	kk	hh	hh	hh	kk	hh	hh	hh	hh	hh	kk
Marker54005	<hkxhk>	{11}	kk	hh	kk	hh	kk	hh	kk	hh	hh	kk	hh	kk	kk	hh	hh	kk	kk	kk	hh	kk	kk	hh	hh	kk	hh	kk	kk	kk	kk	kk	hh	hh	kk	hh	kk	kk	hh	kk	kk	kk	hh	kk	kk	kk	kk	kk	hh
Marker45804_187	<hkxhk>	{11}	kk	hh	kk	hh	kk	hh	kk	hh	hh	kk	hh	kk	kk	hh	hh	kk	kk	kk	hh	kk	kk	hh	hh	kk	hh	kk	kk	kk	kk	kk	hh	hh	kk	hh	kk	kk	hh	kk	kk	kk	hh	kk	kk	kk	kk	kk	hh
Marker57934_190	<hkxhk>	{11}	kk	hh	kk	hh	kk	hh	kk	hh	hh	kk	hh	kk	kk	hh	hh	kk	kk	kk	hh	kk	kk	hh	hh	kk	hh	kk	kk	kk	kk	kk	hh	hh	kk	hh	kk	kk	hh	kk	kk	kk	hh	kk	kk	kk	kk	kk	hh
Marker33777	<hkxhk>	{00}	hh	kk	hh	kk	hh	kk	hh	kk	kk	hh	kk	hh	hh	kk	kk	hh	hh	hh	kk	hh	hh	kk	kk	hh	kk	hh	hh	hh	hh	hh	kk	kk	hh	kk	hh	hh	kk	hh	hh	hh	kk	hh	hh	hh	hh	hh	kk
Marker13099	<hkxhk>	{11}	kk	hh	kk	hh	kk	hh	kk	hh	hh	kk	hh	kk	kk	hh	hh	kk	kk	kk	hh	kk	kk	hh	hh	kk	hh	kk	kk	kk	kk	kk	hh	hh	kk	hh	kk	kk	hh	kk	kk	kk	hh	kk	kk	kk	kk	kk	hh
Marker36937_169	<hkxhk>	{11}	kk	hh	kk	hh	kk	hh	kk	hh	hh	kk	hh	kk	kk	hh	hh	kk	kk	kk	hh	kk	kk	hh	hh	kk	hh	kk	kk	kk	kk	kk	hh	hh	kk	hh	kk	kk	hh	kk	kk	kk	hh	kk	kk	kk	kk	kk	hh
Marker39298	<hkxhk>	{11}	kk	hh	kk	hh	kk	hh	kk	hh	hh	kk	hh	kk	kk	hh	hh	kk	kk	kk	hh	kk	kk	hh	hh	kk	hh	kk	kk	kk	kk	kk	hh	hh	kk	hh	kk	kk	hh	kk	kk	kk	hh	kk	kk	kk	kk	kk	hh
Marker29489	<hkxhk>	{11}	kk	hh	kk	hh	kk	hh	kk	hh	hh	kk	hh	kk	kk	hh	hh	kk	kk	kk	hh	kk	kk	hh	hh	kk	hh	kk	kk	kk	kk	kk	hh	hh	kk	hh	kk	kk	hh	kk	kk	kk	hh	kk	kk	kk	kk	kk	hh
Marker1956	<hkxhk>	{00}	hh	kk	hh	kk	hh	kk	hh	kk	kk	hh	kk	hh	hh	kk	kk	hh	hh	hh	kk	hh	hh	kk	kk	hh	kk	hh	hh	hh	hh	hh	kk	kk	hh	kk	hh	hh	kk	hh	hh	hh	kk	hh	hh	hh	hh	hh	kk
Marker80129	<hkxhk>	{11}	kk	hh	kk	hh	kk	hh	kk	hh	hh	kk	hh	kk	kk	hh	hh	kk	kk	kk	hh	kk	kk	hh	hh	kk	hh	kk	kk	kk	kk	kk	hh	hh	kk	hh	kk	kk	hh	kk	kk	kk	hh	kk	kk	kk	kk	kk	hh
Marker27789	<hkxhk>	{00}	kk	kk	hh	kk	kk	hh	kk	kk	hh	hh	kk	hh	hh	kk	kk	hh	kk	--	kk	hh	kk	kk	hh	kk	kk	hh	kk	hh	kk	kk	kk	kk	hh	kk	hh	hh	kk	kk	kk	kk	kk	--	kk	kk	kk	hh	kk
Marker14098	<hkxhk>	{00}	hh	hh	kk	hh	kk	hh	kk	hh	hh	hh	kk	hh	hh	hh	hh	kk	hh	hh	hh	hh	hh	hh	hh	hh	kk	hh	kk	hh	kk	hh	hh	hh	hh	kk	kk	hh	kk	kk	hh	hh	kk	hh	kk	hh	hh	kk	hh
Marker20743	<hkxhk>	{11}	kk	kk	hh	kk	hh	kk	hh	kk	kk	kk	hh	kk	kk	kk	kk	hh	kk	kk	kk	kk	kk	kk	kk	kk	hh	kk	hh	kk	hh	kk	kk	kk	kk	hh	hh	kk	hh	hh	kk	kk	hh	kk	hh	kk	kk	hh	kk
Marker2692	<hkxhk>	{00}	hh	hh	kk	hh	kk	hh	kk	hh	hh	hh	kk	hh	hh	hh	hh	kk	hh	hh	hh	hh	hh	hh	hh	hh	kk	hh	kk	hh	kk	hh	hh	hh	hh	kk	kk	hh	kk	kk	hh	hh	kk	hh	kk	hh	hh	kk	hh
Marker49666	<hkxhk>	{11}	kk	kk	hh	kk	hh	kk	hh	kk	kk	kk	hh	kk	kk	kk	kk	hh	kk	kk	kk	kk	kk	kk	kk	kk	hh	kk	hh	kk	hh	kk	kk	kk	kk	hh	hh	kk	hh	hh	kk	kk	hh	kk	hh	kk	kk	hh	kk
Marker113337	<hkxhk>	{00}	hh	hh	kk	hh	kk	hh	kk	hh	hh	hh	kk	hh	hh	hh	hh	kk	hh	hh	hh	hh	hh	hh	hh	hh	kk	hh	kk	hh	kk	hh	hh	hh	hh	kk	kk	hh	kk	kk	hh	hh	kk	hh	kk	hh	hh	kk	hh
Marker21346	<hkxhk>	{00}	hh	hh	kk	hh	kk	hh	kk	hh	hh	hh	kk	hh	hh	hh	hh	kk	hh	hh	hh	hh	hh	hh	hh	hh	kk	hh	kk	hh	kk	hh	hh	hh	hh	kk	kk	hh	kk	kk	hh	hh	kk	hh	kk	hh	hh	kk	hh
Marker29240	<hkxhk>	{11}	kk	kk	hh	kk	hh	kk	hh	kk	kk	kk	hh	kk	kk	kk	kk	hh	kk	kk	kk	kk	kk	kk	kk	kk	hh	kk	hh	kk	hh	kk	kk	kk	kk	hh	hh	kk	hh	hh	kk	kk	hh	kk	hh	kk	kk	hh	kk
Marker17248_178	<hkxhk>	{00}	hh	hh	kk	hh	kk	hh	kk	hh	hh	hh	kk	hh	hh	hh	hh	kk	hh	hh	hh	hh	hh	hh	hh	hh	kk	hh	kk	hh	kk	hh	hh	hh	hh	kk	kk	hh	kk	kk	hh	hh	kk	hh	kk	hh	hh	kk	hh
Marker34484_155	<hkxhk>	{00}	hh	hh	kk	hh	kk	hh	kk	hh	hh	hh	kk	hh	hh	hh	--	kk	hh	hh	hh	hh	hh	hh	hh	hh	kk	hh	kk	hh	kk	hh	hh	hh	hh	kk	kk	hh	kk	kk	hh	hh	kk	hh	kk	hh	hh	kk	hh
Marker95404	<hkxhk>	{11}	kk	kk	hh	kk	hh	kk	hh	kk	kk	kk	hh	kk	kk	kk	hh	hh	kk	kk	kk	kk	kk	kk	kk	kk	hh	kk	hh	kk	hh	kk	kk	kk	kk	hh	hh	kk	hh	hh	kk	kk	hh	kk	hh	kk	kk	hh	kk
Marker44910_116	<hkxhk>	{11}	kk	kk	hh	kk	hh	kk	hh	kk	kk	kk	hh	kk	kk	kk	hh	hh	kk	kk	kk	kk	kk	kk	kk	kk	hh	kk	hh	kk	hh	kk	kk	kk	kk	hh	hh	kk	hh	hh	kk	kk	hh	kk	hh	kk	kk	hh	kk
Marker36653	<hkxhk>	{00}	hh	hh	kk	hh	kk	hh	kk	hh	hh	hh	kk	hh	hh	hh	kk	kk	hh	hh	hh	hh	hh	hh	hh	hh	kk	hh	kk	hh	kk	hh	hh	hh	hh	kk	kk	hh	kk	kk	hh	hh	kk	hh	kk	hh	hh	kk	hh
Marker44451_120	<hkxhk>	{11}	kk	kk	hh	kk	hh	kk	hh	kk	kk	kk	hh	kk	kk	kk	hh	hh	kk	kk	kk	kk	kk	kk	kk	kk	hh	kk	hh	kk	hh	kk	kk	kk	kk	hh	hh	kk	hh	hh	kk	kk	hh	kk	hh	kk	kk	hh	kk
Marker61061	<hkxhk>	{00}	hh	hh	kk	hh	kk	hh	kk	hh	hh	hh	kk	hh	hh	hh	kk	kk	hh	hh	hh	hh	hh	hh	hh	hh	kk	hh	kk	hh	kk	hh	hh	hh	hh	kk	kk	hh	kk	kk	hh	hh	kk	hh	kk	hh	hh	kk	hh
Marker16915	<hkxhk>	{00}	hh	hh	kk	hh	kk	hh	kk	hh	hh	hh	kk	hh	hh	hh	kk	kk	hh	hh	hh	hh	hh	hh	hh	hh	kk	hh	kk	hh	kk	hh	hh	hh	hh	kk	kk	hh	kk	kk	hh	hh	kk	hh	kk	hh	hh	kk	hh
Marker36039	<hkxhk>	{11}	kk	kk	hh	kk	hh	kk	hh	kk	kk	kk	hh	kk	kk	kk	hh	hh	kk	kk	kk	kk	kk	kk	kk	kk	hh	kk	hh	kk	hh	kk	kk	kk	kk	hh	hh	kk	hh	hh	kk	kk	hh	kk	hh	kk	kk	hh	kk
Marker38643_148	<hkxhk>	{00}	hh	hh	kk	hh	kk	hh	kk	hh	hh	hh	kk	hh	hh	hh	kk	kk	hh	hh	hh	hh	hh	hh	hh	hh	kk	hh	kk	hh	kk	hh	hh	hh	hh	kk	kk	hh	kk	kk	hh	hh	kk	hh	kk	hh	hh	kk	hh
Marker70769_143	<hkxhk>	{00}	hh	hh	kk	hh	kk	hh	kk	hh	hh	hh	kk	hh	hh	hh	kk	kk	hh	hh	hh	hh	hh	hh	hh	hh	kk	hh	kk	hh	kk	hh	hh	hh	hh	kk	kk	hh	kk	kk	hh	hh	kk	hh	kk	hh	hh	kk	hh
Marker19773_120	<hkxhk>	{11}	kk	kk	hh	kk	hh	kk	hh	kk	kk	kk	hh	kk	kk	kk	kk	hh	kk	kk	kk	kk	kk	kk	kk	kk	hh	kk	hh	kk	hh	kk	kk	kk	kk	hh	hh	kk	hh	hh	kk	kk	hh	kk	hh	kk	kk	hh	kk
Marker52124_200	<hkxhk>	{11}	kk	kk	hh	kk	hh	kk	hh	kk	kk	kk	hh	kk	kk	kk	kk	hh	kk	kk	kk	kk	kk	kk	kk	kk	hh	kk	hh	kk	hh	kk	kk	kk	kk	hh	hh	kk	hh	hh	kk	kk	hh	kk	hh	kk	kk	hh	kk
Marker10354_151	<hkxhk>	{00}	hh	hh	kk	hh	kk	hh	kk	hh	hh	hh	kk	hh	hh	hh	hh	kk	hh	hh	hh	hh	hh	hh	hh	hh	kk	hh	kk	hh	kk	hh	hh	hh	hh	kk	kk	hh	kk	kk	hh	hh	kk	hh	kk	hh	hh	kk	hh
Marker26736	<hkxhk>	{00}	hh	hh	kk	hh	kk	hh	kk	hh	hh	hh	kk	hh	hh	hh	hh	kk	hh	hh	hh	hh	hh	hh	hh	hh	kk	hh	kk	hh	kk	hh	hh	hh	hh	kk	kk	hh	kk	kk	hh	hh	kk	hh	kk	hh	hh	kk	hh
Marker9885	<hkxhk>	{00}	hh	hh	kk	hh	kk	hh	kk	hh	hh	hh	kk	hh	hh	hh	hh	kk	hh	hh	hh	hh	hh	hh	hh	hh	kk	hh	kk	hh	kk	hh	hh	hh	hh	kk	kk	hh	kk	kk	hh	hh	kk	hh	kk	hh	hh	kk	hh
Marker23020_131	<hkxhk>	{11}	kk	kk	hh	kk	hh	kk	hh	kk	kk	kk	hh	kk	kk	kk	kk	hh	kk	kk	kk	kk	kk	kk	kk	kk	hh	kk	hh	kk	hh	kk	kk	kk	kk	hh	hh	kk	hh	hh	kk	kk	hh	kk	hh	kk	kk	hh	kk
Marker33619_150	<hkxhk>	{00}	hh	hh	kk	hh	kk	hh	kk	hh	hh	hh	kk	hh	hh	hh	hh	kk	hh	hh	hh	hh	hh	hh	hh	hh	kk	hh	kk	hh	kk	hh	hh	hh	hh	kk	kk	hh	kk	kk	hh	hh	kk	hh	kk	hh	hh	kk	hh
Marker10610	<hkxhk>	{00}	hh	hh	kk	hh	kk	hh	kk	hh	hh	hh	kk	hh	hh	hh	hh	kk	hh	hh	hh	hh	hh	hh	hh	hh	kk	hh	kk	hh	kk	hh	hh	hh	hh	kk	kk	hh	kk	kk	hh	hh	kk	hh	kk	hh	hh	kk	hh
Marker44922	<hkxhk>	{00}	hh	hh	kk	hh	kk	hh	kk	hh	hh	hh	kk	hh	hh	hh	hh	kk	hh	hh	hh	hh	hh	hh	hh	hh	kk	hh	kk	hh	kk	hh	hh	hh	hh	kk	kk	hh	kk	kk	hh	hh	kk	hh	kk	hh	hh	kk	hh
Marker46643	<hkxhk>	{11}	kk	kk	hh	kk	hh	kk	hh	kk	kk	kk	hh	kk	kk	kk	kk	hh	kk	kk	kk	kk	kk	kk	kk	kk	hh	kk	hh	kk	hh	kk	kk	kk	kk	hh	hh	kk	hh	hh	kk	kk	hh	kk	hh	kk	kk	hh	kk
Marker3844	<hkxhk>	{00}	hh	hh	kk	hh	kk	hh	kk	hh	hh	hh	kk	hh	hh	hh	hh	kk	hh	hh	hh	hh	hh	hh	hh	hh	kk	hh	kk	hh	kk	hh	hh	hh	hh	kk	kk	hh	kk	kk	hh	hh	kk	hh	kk	hh	hh	kk	hh
Marker17405	<hkxhk>	{00}	hh	hh	kk	hh	kk	hh	kk	hh	hh	hh	kk	hh	hh	hh	hh	kk	hh	hh	hh	hh	hh	hh	hh	hh	kk	hh	kk	hh	kk	hh	hh	hh	hh	kk	kk	hh	kk	kk	hh	hh	kk	hh	kk	hh	hh	kk	hh
Marker22672	<hkxhk>	{00}	hh	hh	kk	hh	kk	hh	kk	hh	hh	hh	kk	hh	hh	hh	kk	kk	hh	hh	hh	hh	hh	hh	hh	hh	kk	hh	kk	hh	kk	hh	hh	hh	hh	kk	kk	hh	kk	kk	hh	hh	kk	hh	kk	hh	hh	kk	hh
Marker17060	<hkxhk>	{00}	hh	hh	kk	hh	kk	hh	kk	hh	hh	hh	kk	hh	hh	hh	kk	kk	hh	hh	hh	hh	hh	hh	hh	hh	kk	hh	kk	hh	kk	hh	hh	hh	hh	kk	kk	hh	kk	kk	hh	hh	kk	hh	kk	hh	hh	kk	hh
Marker31884_195	<hkxhk>	{11}	kk	kk	hh	kk	hh	kk	hh	kk	kk	kk	hh	kk	kk	kk	hh	hh	kk	kk	kk	kk	kk	kk	kk	kk	hh	kk	hh	kk	hh	kk	kk	kk	kk	hh	hh	kk	hh	hh	kk	kk	hh	kk	hh	kk	kk	hh	kk
Marker50131	<hkxhk>	{00}	hh	hh	kk	hh	kk	hh	kk	hh	hh	hh	kk	hh	hh	hh	kk	kk	hh	hh	hh	hh	hh	hh	hh	hh	kk	hh	kk	hh	kk	hh	hh	hh	hh	kk	kk	hh	kk	kk	hh	hh	kk	hh	kk	hh	hh	kk	hh
Marker305	<hkxhk>	{11}	kk	kk	hh	kk	hh	kk	hh	kk	kk	kk	hh	kk	kk	kk	hh	hh	kk	kk	kk	kk	kk	kk	kk	kk	hh	kk	hh	kk	hh	kk	kk	kk	kk	hh	hh	kk	hh	hh	kk	kk	hh	kk	hh	kk	kk	hh	kk
Marker30481_159	<hkxhk>	{00}	hh	hh	kk	hh	kk	hh	kk	hh	hh	hh	kk	hh	hh	hh	kk	kk	hh	hh	hh	hh	hh	hh	hh	hh	kk	hh	kk	hh	kk	hh	hh	hh	hh	kk	kk	hh	kk	kk	hh	hh	kk	hh	kk	hh	hh	kk	hh
Marker42854	<hkxhk>	{11}	kk	kk	hh	kk	hh	kk	hh	kk	kk	kk	hh	kk	kk	kk	hh	hh	kk	kk	kk	kk	kk	kk	kk	kk	hh	kk	hh	kk	hh	kk	kk	kk	kk	hh	hh	kk	hh	hh	kk	kk	hh	kk	hh	kk	kk	hh	kk
Marker43580	<hkxhk>	{11}	kk	kk	hh	kk	hh	kk	hh	kk	kk	kk	hh	kk	kk	kk	hh	hh	kk	kk	kk	kk	kk	kk	kk	kk	hh	kk	hh	kk	hh	kk	kk	kk	kk	hh	hh	kk	hh	hh	kk	kk	hh	kk	hh	kk	kk	hh	kk
Marker36076	<hkxhk>	{11}	kk	kk	hh	kk	hh	kk	hh	kk	kk	kk	hh	kk	kk	kk	hh	hh	kk	kk	kk	kk	kk	kk	kk	kk	hh	kk	hh	kk	hh	kk	kk	kk	kk	hh	hh	kk	hh	hh	kk	kk	hh	kk	hh	kk	kk	hh	kk
Marker46019_156	<hkxhk>	{00}	hh	hh	kk	hh	kk	hh	kk	hh	hh	hh	kk	hh	hh	hh	kk	kk	hh	hh	hh	hh	hh	hh	hh	hh	kk	hh	kk	hh	kk	hh	hh	hh	hh	kk	kk	hh	kk	kk	hh	hh	kk	hh	kk	hh	hh	kk	hh
Marker29361	<hkxhk>	{00}	hh	hh	kk	hh	kk	hh	kk	hh	hh	hh	kk	hh	hh	hh	kk	kk	hh	hh	hh	hh	hh	hh	hh	hh	kk	hh	kk	hh	kk	hh	hh	hh	hh	kk	kk	hh	kk	kk	hh	hh	kk	hh	kk	hh	hh	kk	hh
Marker6752	<hkxhk>	{11}	kk	kk	hh	kk	hh	kk	hh	kk	kk	kk	hh	kk	kk	kk	hh	hh	kk	kk	kk	kk	kk	kk	kk	kk	hh	kk	hh	kk	hh	kk	kk	kk	kk	hh	hh	kk	hh	hh	kk	kk	hh	kk	hh	kk	kk	hh	kk
Marker15564_140	<hkxhk>	{00}	hh	hh	kk	hh	kk	hh	kk	hh	hh	hh	kk	hh	hh	hh	kk	kk	hh	hh	hh	hh	hh	hh	hh	hh	kk	hh	kk	hh	kk	hh	hh	hh	hh	kk	kk	hh	kk	kk	hh	hh	kk	hh	kk	hh	hh	kk	hh
Marker64214	<hkxhk>	{11}	kk	kk	hh	kk	hh	kk	hh	kk	kk	kk	--	kk	kk	kk	hh	hh	kk	kk	kk	kk	kk	kk	kk	kk	hh	kk	hh	kk	hh	kk	kk	kk	kk	hh	hh	kk	hh	hh	kk	kk	hh	kk	hh	kk	kk	hh	kk
Marker5472_193	<hkxhk>	{00}	hh	hh	kk	hh	kk	hh	kk	hh	hh	hh	hh	hh	hh	hh	kk	kk	hh	hh	hh	hh	hh	hh	hh	hh	kk	hh	kk	hh	kk	hh	hh	hh	hh	kk	kk	hh	kk	kk	hh	hh	kk	hh	kk	hh	hh	kk	hh
Marker58204	<hkxhk>	{11}	kk	kk	hh	kk	hh	kk	hh	kk	kk	kk	kk	kk	kk	kk	hh	hh	kk	kk	kk	kk	kk	kk	kk	kk	hh	kk	hh	kk	hh	kk	kk	kk	kk	hh	hh	kk	hh	hh	kk	kk	hh	kk	hh	kk	kk	hh	kk
Marker12685	<hkxhk>	{11}	kk	kk	hh	kk	hh	kk	hh	kk	kk	kk	kk	kk	kk	kk	hh	hh	kk	kk	kk	kk	kk	kk	kk	kk	hh	kk	hh	kk	hh	kk	kk	kk	kk	hh	hh	kk	hh	hh	kk	kk	hh	kk	hh	kk	kk	hh	kk
Marker75859	<hkxhk>	{00}	hh	hh	kk	hh	kk	hh	kk	hh	hh	hh	hh	hh	hh	hh	kk	kk	hh	hh	hh	hh	hh	hh	hh	hh	kk	hh	kk	hh	kk	hh	hh	hh	hh	kk	kk	hh	kk	kk	hh	hh	kk	hh	kk	hh	hh	kk	hh
Marker3447	<hkxhk>	{11}	kk	kk	hh	kk	hh	kk	hh	kk	kk	kk	kk	kk	kk	kk	hh	hh	kk	kk	kk	kk	kk	kk	kk	kk	hh	kk	hh	kk	hh	kk	kk	kk	kk	hh	hh	kk	hh	hh	kk	kk	hh	kk	hh	kk	kk	hh	kk
Marker53722_154	<hkxhk>	{11}	kk	kk	hh	kk	hh	kk	hh	kk	kk	kk	kk	kk	kk	kk	hh	hh	kk	kk	kk	kk	kk	kk	kk	kk	hh	kk	hh	kk	hh	kk	kk	kk	kk	hh	hh	kk	hh	hh	kk	kk	hh	kk	hh	kk	kk	hh	kk
Marker1714	<hkxhk>	{00}	hh	hh	kk	hh	kk	hh	kk	hh	hh	hh	hh	hh	hh	hh	kk	kk	hh	hh	hh	hh	hh	hh	hh	hh	kk	hh	kk	hh	kk	hh	hh	hh	hh	kk	kk	hh	kk	kk	hh	hh	kk	hh	kk	hh	hh	kk	hh
Marker20611_162	<hkxhk>	{11}	kk	kk	hh	kk	--	kk	hh	kk	kk	kk	kk	kk	kk	kk	hh	hh	kk	kk	kk	kk	kk	kk	kk	kk	hh	kk	hh	kk	kk	kk	kk	kk	kk	hh	hh	kk	hh	hh	kk	kk	hh	kk	hh	kk	kk	hh	kk
Marker36819	<hkxhk>	{11}	kk	kk	hh	kk	kk	kk	hh	kk	kk	kk	kk	kk	kk	kk	hh	hh	kk	kk	kk	kk	kk	kk	kk	kk	hh	kk	hh	kk	kk	kk	kk	kk	kk	hh	hh	kk	hh	hh	kk	kk	hh	kk	hh	kk	kk	hh	kk
Marker36913	<hkxhk>	{00}	hh	hh	kk	hh	hh	hh	kk	hh	hh	hh	hh	hh	hh	hh	kk	kk	hh	hh	hh	hh	hh	hh	hh	hh	kk	hh	kk	hh	hh	hh	hh	hh	hh	kk	kk	hh	kk	kk	hh	hh	kk	hh	kk	hh	hh	kk	hh
Marker75917	<hkxhk>	{00}	hh	hh	kk	hh	hh	hh	kk	hh	hh	hh	hh	hh	hh	hh	kk	kk	hh	hh	hh	hh	hh	hh	hh	hh	kk	hh	kk	hh	hh	hh	hh	hh	hh	kk	kk	hh	kk	kk	hh	hh	kk	hh	kk	hh	hh	kk	hh
Marker93668	<hkxhk>	{11}	kk	kk	hh	kk	kk	kk	hh	--	kk	kk	kk	kk	kk	kk	hh	hh	kk	kk	kk	kk	kk	kk	kk	kk	hh	kk	hh	kk	kk	kk	kk	kk	kk	hh	hh	kk	hh	hh	kk	kk	hh	kk	hh	kk	kk	hh	kk
Marker45219	<hkxhk>	{00}	hh	hh	kk	hh	hh	hh	kk	kk	hh	hh	hh	hh	hh	hh	kk	kk	hh	hh	hh	hh	hh	hh	hh	hh	kk	hh	kk	hh	hh	hh	hh	hh	hh	kk	kk	hh	kk	kk	hh	hh	kk	hh	kk	hh	hh	kk	hh
Marker75112	<hkxhk>	{00}	hh	hh	kk	hh	hh	hh	kk	kk	hh	hh	hh	hh	hh	hh	kk	kk	hh	hh	hh	hh	hh	hh	hh	hh	kk	hh	kk	hh	hh	hh	hh	hh	hh	kk	kk	hh	kk	kk	hh	hh	kk	hh	kk	hh	hh	kk	hh
Marker2161	<hkxhk>	{00}	hh	hh	kk	hh	hh	hh	kk	kk	hh	hh	hh	hh	hh	hh	kk	kk	hh	hh	hh	hh	hh	hh	hh	hh	kk	hh	kk	hh	hh	hh	hh	hh	hh	kk	kk	hh	kk	kk	hh	hh	kk	hh	kk	hh	hh	kk	hh
Marker16126	<hkxhk>	{11}	kk	kk	hh	kk	kk	kk	hh	hh	kk	kk	kk	kk	kk	kk	hh	hh	kk	kk	kk	kk	kk	kk	kk	kk	hh	kk	hh	kk	kk	kk	kk	kk	kk	hh	hh	kk	hh	hh	kk	kk	hh	kk	hh	kk	kk	hh	kk
Marker37354	<hkxhk>	{11}	kk	kk	hh	kk	kk	kk	hh	hh	kk	kk	kk	kk	kk	kk	hh	hh	kk	kk	kk	kk	kk	kk	kk	kk	hh	kk	hh	kk	kk	kk	kk	kk	kk	hh	hh	kk	hh	hh	kk	kk	hh	kk	hh	kk	kk	hh	kk
Marker62819	<hkxhk>	{00}	hh	hh	kk	hh	hh	hh	kk	kk	hh	hh	hh	hh	hh	hh	kk	kk	hh	hh	hh	hh	hh	hh	hh	hh	kk	hh	kk	hh	hh	hh	hh	hh	hh	kk	kk	hh	kk	kk	hh	hh	kk	hh	kk	hh	hh	kk	hh
Marker737	<hkxhk>	{00}	hh	hh	kk	hh	hh	hh	kk	kk	hh	hh	hh	hh	hh	hh	kk	kk	hh	hh	hh	hh	hh	hh	hh	hh	kk	hh	kk	hh	hh	hh	hh	hh	hh	kk	kk	hh	kk	kk	hh	hh	kk	hh	kk	hh	hh	kk	hh
Marker6303	<hkxhk>	{00}	hh	hh	kk	hh	hh	hh	kk	kk	hh	hh	hh	hh	hh	hh	kk	kk	hh	hh	hh	hh	hh	hh	hh	hh	kk	hh	kk	hh	hh	hh	hh	hh	hh	kk	kk	hh	kk	kk	hh	hh	kk	hh	kk	hh	hh	kk	hh
Marker54362	<hkxhk>	{00}	hh	hh	kk	hh	hh	hh	kk	kk	hh	hh	hh	hh	hh	hh	kk	kk	hh	hh	hh	hh	hh	hh	hh	hh	kk	hh	kk	hh	hh	hh	hh	hh	hh	kk	kk	hh	kk	kk	hh	hh	kk	hh	kk	hh	hh	kk	hh
Marker57347	<hkxhk>	{11}	kk	kk	hh	kk	kk	kk	hh	hh	kk	kk	kk	kk	kk	kk	hh	hh	kk	kk	kk	kk	kk	kk	kk	kk	hh	kk	hh	kk	kk	kk	kk	kk	kk	hh	hh	kk	hh	hh	kk	kk	hh	kk	hh	kk	kk	hh	kk
Marker54226	<hkxhk>	{00}	hh	hh	kk	hh	hh	hh	kk	kk	hh	hh	hh	hh	hh	hh	kk	kk	hh	hh	hh	hh	hh	hh	hh	hh	kk	hh	kk	hh	hh	hh	hh	hh	hh	kk	kk	hh	kk	kk	hh	hh	kk	hh	kk	hh	hh	kk	hh
Marker112779	<hkxhk>	{11}	kk	kk	hh	kk	kk	kk	hh	hh	kk	kk	kk	kk	kk	kk	hh	hh	kk	kk	kk	kk	kk	kk	kk	kk	hh	kk	hh	kk	kk	kk	kk	kk	kk	hh	hh	kk	hh	hh	kk	kk	hh	kk	hh	kk	kk	hh	kk
Marker29624	<hkxhk>	{11}	kk	kk	hh	kk	kk	kk	hh	hh	kk	kk	kk	kk	kk	kk	hh	hh	kk	kk	kk	kk	kk	kk	kk	kk	hh	kk	hh	kk	kk	kk	kk	kk	kk	hh	hh	kk	hh	hh	kk	kk	hh	kk	hh	kk	kk	hh	kk
Marker26096	<hkxhk>	{11}	kk	kk	hh	kk	kk	kk	hh	hh	kk	kk	kk	kk	kk	kk	hh	hh	kk	kk	kk	kk	kk	kk	kk	kk	hh	kk	hh	kk	kk	kk	kk	kk	kk	hh	hh	kk	hh	hh	kk	kk	hh	kk	hh	kk	kk	hh	kk
Marker32591_121	<hkxhk>	{11}	kk	kk	hh	kk	kk	kk	hh	hh	kk	kk	kk	kk	kk	kk	hh	hh	kk	kk	kk	kk	kk	kk	kk	kk	hh	kk	hh	kk	kk	kk	kk	kk	kk	hh	hh	kk	hh	hh	kk	kk	hh	kk	hh	kk	kk	hh	kk
Marker21539	<hkxhk>	{00}	hh	hh	kk	hh	hh	hh	kk	kk	hh	hh	hh	hh	hh	hh	kk	kk	hh	hh	hh	hh	hh	hh	hh	hh	kk	hh	kk	hh	hh	hh	hh	hh	hh	kk	kk	hh	kk	kk	hh	hh	kk	hh	kk	hh	hh	kk	hh
Marker69138	<hkxhk>	{11}	kk	kk	hh	kk	kk	kk	hh	hh	kk	kk	kk	kk	kk	kk	hh	hh	kk	kk	kk	kk	kk	kk	kk	kk	hh	kk	hh	kk	kk	kk	kk	kk	kk	hh	hh	kk	hh	hh	kk	kk	hh	kk	hh	kk	kk	hh	kk
Marker70480	<hkxhk>	{00}	hh	hh	kk	hh	hh	hh	kk	kk	hh	hh	hh	hh	hh	hh	kk	kk	hh	hh	hh	hh	hh	hh	hh	hh	kk	hh	kk	hh	hh	hh	hh	hh	hh	kk	kk	hh	kk	kk	hh	hh	kk	hh	kk	hh	hh	kk	hh
Marker51343	<hkxhk>	{11}	kk	kk	hh	kk	kk	kk	hh	hh	kk	kk	kk	kk	kk	kk	hh	hh	kk	kk	kk	kk	kk	kk	kk	kk	hh	kk	hh	kk	kk	kk	kk	kk	kk	hh	hh	kk	hh	hh	kk	kk	hh	kk	hh	kk	kk	hh	kk
Marker27999	<hkxhk>	{11}	kk	kk	hh	kk	kk	kk	hh	hh	kk	kk	kk	kk	kk	kk	hh	hh	kk	kk	kk	kk	kk	kk	kk	kk	hh	kk	hh	kk	kk	kk	kk	kk	kk	hh	hh	kk	hh	hh	kk	kk	hh	kk	hh	kk	kk	hh	kk
Marker29235_128	<hkxhk>	{00}	hh	hh	kk	hh	hh	hh	kk	kk	hh	hh	hh	hh	hh	hh	kk	kk	hh	hh	hh	hh	hh	hh	hh	hh	kk	hh	kk	hh	hh	hh	hh	hh	hh	kk	kk	hh	kk	kk	hh	hh	kk	hh	kk	hh	hh	kk	hh
Marker103842	<hkxhk>	{00}	hh	hh	kk	hh	hh	hh	kk	kk	hh	hh	hh	hh	hh	hh	kk	kk	hh	hh	hh	hh	hh	hh	hh	hh	kk	hh	kk	hh	hh	hh	hh	hh	hh	kk	kk	hh	kk	kk	hh	hh	kk	hh	kk	hh	hh	kk	hh
Marker29662	<hkxhk>	{00}	hh	hh	kk	hh	hh	hh	kk	kk	hh	hh	hh	hh	hh	hh	kk	kk	hh	hh	hh	hh	hh	hh	hh	hh	kk	hh	kk	hh	hh	hh	hh	hh	hh	kk	kk	hh	kk	kk	hh	hh	kk	hh	kk	hh	hh	kk	hh
Marker37074	<hkxhk>	{00}	hh	hh	kk	hh	hh	hh	kk	kk	hh	hh	hh	hh	hh	hh	kk	kk	hh	hh	hh	hh	hh	hh	hh	hh	kk	hh	kk	hh	hh	hh	hh	hh	hh	kk	kk	hh	kk	kk	hh	hh	kk	hh	kk	hh	hh	kk	hh
Marker94612	<hkxhk>	{00}	hh	hh	kk	hh	hh	hh	kk	kk	hh	hh	hh	hh	hh	hh	kk	kk	hh	hh	hh	hh	hh	hh	hh	hh	kk	hh	kk	hh	hh	hh	hh	hh	hh	kk	kk	hh	kk	kk	hh	hh	kk	hh	kk	hh	hh	kk	hh
Marker1050_184	<hkxhk>	{11}	kk	kk	hh	kk	kk	kk	hh	hh	kk	kk	kk	kk	kk	kk	hh	hh	kk	kk	kk	kk	kk	kk	kk	kk	hh	kk	hh	kk	kk	kk	kk	kk	kk	hh	hh	kk	hh	hh	kk	kk	hh	kk	hh	kk	kk	hh	kk
Marker29323	<hkxhk>	{00}	hh	hh	kk	hh	hh	hh	kk	kk	hh	hh	hh	hh	hh	hh	kk	kk	hh	hh	hh	hh	hh	hh	hh	hh	kk	hh	kk	hh	hh	hh	hh	hh	hh	kk	kk	hh	kk	kk	hh	hh	kk	hh	kk	hh	hh	kk	hh
Marker45408	<hkxhk>	{11}	kk	kk	hh	kk	kk	kk	hh	hh	kk	kk	kk	kk	kk	kk	hh	hh	kk	kk	kk	kk	kk	kk	kk	kk	hh	kk	hh	kk	kk	kk	kk	kk	kk	hh	hh	kk	hh	hh	kk	kk	hh	kk	hh	kk	kk	hh	kk
Marker35144	<hkxhk>	{00}	hh	hh	kk	hh	hh	hh	kk	kk	hh	hh	hh	hh	hh	hh	kk	kk	hh	hh	hh	hh	hh	hh	hh	hh	kk	hh	kk	hh	hh	hh	hh	hh	hh	kk	kk	hh	kk	kk	hh	hh	kk	hh	kk	hh	hh	kk	hh
Marker1683	<hkxhk>	{11}	kk	kk	hh	kk	kk	kk	hh	hh	kk	kk	kk	kk	kk	kk	hh	hh	kk	kk	kk	kk	kk	kk	kk	kk	hh	kk	hh	kk	kk	kk	kk	kk	kk	hh	hh	kk	hh	hh	kk	kk	hh	kk	hh	kk	kk	hh	kk
Marker95500	<hkxhk>	{00}	hh	hh	kk	hh	hh	hh	kk	kk	hh	hh	hh	hh	hh	hh	kk	kk	hh	hh	hh	hh	hh	hh	hh	hh	kk	hh	kk	hh	hh	hh	hh	hh	hh	kk	kk	hh	kk	kk	hh	hh	--	hh	kk	hh	hh	kk	hh
Marker61793_143	<hkxhk>	{11}	kk	kk	hh	kk	kk	kk	hh	hh	kk	kk	kk	kk	kk	kk	hh	hh	kk	kk	kk	kk	kk	kk	kk	kk	hh	kk	hh	kk	kk	kk	kk	kk	kk	hh	hh	kk	hh	hh	kk	kk	--	kk	hh	kk	kk	hh	kk
Marker48452	<hkxhk>	{11}	kk	kk	hh	kk	kk	kk	hh	hh	kk	kk	kk	kk	kk	kk	hh	hh	kk	kk	kk	kk	kk	kk	kk	kk	hh	kk	hh	kk	kk	kk	kk	kk	kk	hh	hh	kk	hh	hh	kk	kk	kk	kk	hh	kk	kk	hh	kk
Marker45052	<hkxhk>	{00}	hh	hh	kk	hh	hh	hh	kk	kk	hh	hh	hh	hh	hh	hh	kk	kk	hh	hh	hh	hh	hh	hh	hh	hh	kk	hh	kk	hh	hh	hh	hh	hh	hh	kk	kk	hh	kk	kk	hh	hh	hh	hh	kk	hh	hh	kk	hh
Marker66786	<hkxhk>	{11}	kk	kk	hh	kk	kk	kk	hh	hh	kk	kk	kk	kk	kk	kk	hh	hh	kk	kk	kk	kk	kk	kk	kk	kk	hh	kk	hh	kk	kk	kk	kk	kk	kk	hh	hh	kk	hh	hh	kk	kk	kk	kk	hh	kk	kk	hh	kk
Marker22517	<hkxhk>	{00}	hh	hh	kk	hh	hh	hh	kk	kk	hh	hh	hh	hh	hh	hh	kk	kk	hh	hh	hh	hh	hh	hh	hh	hh	kk	hh	kk	hh	hh	hh	hh	hh	hh	kk	kk	hh	kk	kk	hh	hh	hh	hh	kk	hh	hh	kk	hh
Marker92675	<hkxhk>	{00}	hh	hh	kk	hh	hh	hh	kk	kk	hh	hh	hh	hh	hh	hh	kk	kk	hh	hh	hh	hh	hh	hh	hh	hh	kk	hh	kk	hh	hh	hh	hh	hh	hh	kk	kk	hh	kk	kk	hh	hh	hh	hh	kk	hh	hh	kk	hh
Marker46541	<hkxhk>	{11}	kk	kk	hh	kk	kk	kk	hh	hh	kk	kk	kk	kk	kk	kk	hh	hh	kk	kk	kk	kk	kk	kk	kk	kk	hh	kk	hh	kk	kk	kk	kk	kk	kk	hh	hh	kk	hh	hh	kk	kk	kk	kk	hh	kk	kk	hh	kk
Marker56607_188	<hkxhk>	{11}	kk	kk	hh	kk	kk	kk	hh	hh	kk	kk	kk	kk	kk	kk	hh	hh	kk	kk	kk	kk	kk	kk	kk	kk	hh	kk	hh	kk	kk	kk	kk	kk	kk	hh	hh	kk	hh	hh	kk	kk	kk	kk	hh	kk	kk	hh	kk
Marker47398_110	<hkxhk>	{11}	kk	kk	hh	kk	kk	kk	hh	hh	kk	kk	kk	kk	kk	kk	hh	hh	kk	kk	kk	kk	kk	kk	kk	kk	hh	kk	hh	kk	kk	kk	kk	kk	kk	hh	hh	kk	hh	hh	kk	kk	kk	kk	hh	kk	kk	hh	kk
Marker21103_154	<hkxhk>	{11}	kk	kk	hh	kk	kk	kk	hh	hh	kk	kk	kk	kk	kk	kk	hh	hh	kk	kk	kk	kk	kk	kk	kk	kk	hh	kk	hh	kk	kk	kk	kk	kk	kk	hh	hh	kk	hh	hh	kk	kk	kk	kk	hh	kk	kk	hh	kk
Marker26889	<hkxhk>	{00}	hh	hh	kk	hh	hh	hh	kk	kk	hh	hh	hh	hh	hh	hh	kk	kk	hh	hh	hh	hh	hh	hh	hh	hh	kk	hh	kk	hh	hh	hh	hh	hh	hh	kk	kk	hh	kk	kk	hh	hh	hh	hh	kk	hh	hh	kk	hh
Marker61199	<hkxhk>	{00}	hh	hh	kk	hh	hh	hh	kk	kk	hh	hh	hh	hh	hh	hh	kk	kk	hh	hh	hh	hh	hh	hh	hh	hh	kk	hh	kk	hh	hh	hh	hh	hh	hh	kk	kk	hh	kk	kk	hh	hh	hh	hh	kk	hh	hh	kk	hh
Marker51990	<hkxhk>	{00}	hh	hh	kk	hh	hh	hh	kk	kk	hh	hh	hh	hh	hh	hh	kk	kk	hh	hh	hh	hh	hh	hh	hh	hh	kk	hh	kk	hh	hh	hh	hh	hh	hh	kk	kk	hh	kk	kk	hh	hh	hh	hh	kk	hh	hh	kk	hh
Marker56303	<hkxhk>	{11}	kk	kk	hh	--	kk	kk	hh	hh	kk	kk	kk	kk	kk	kk	hh	hh	kk	kk	kk	kk	kk	kk	kk	kk	hh	kk	hh	kk	kk	kk	kk	kk	kk	hh	hh	kk	hh	hh	kk	kk	kk	kk	hh	kk	kk	hh	kk
Marker103604	<hkxhk>	{11}	kk	kk	hh	hh	kk	kk	hh	hh	kk	kk	kk	kk	kk	kk	hh	hh	kk	kk	kk	kk	kk	kk	kk	kk	hh	kk	hh	kk	kk	kk	kk	kk	kk	hh	hh	kk	hh	hh	kk	kk	kk	kk	hh	kk	kk	hh	kk
Marker70068	<hkxhk>	{00}	hh	hh	kk	kk	hh	hh	kk	kk	hh	hh	hh	hh	hh	hh	kk	kk	hh	hh	hh	hh	hh	hh	hh	hh	kk	hh	kk	hh	hh	hh	hh	hh	hh	kk	kk	hh	kk	kk	hh	hh	hh	hh	kk	hh	hh	kk	hh
Marker4185_152	<hkxhk>	{00}	hh	hh	kk	kk	hh	hh	kk	kk	hh	hh	hh	hh	hh	hh	kk	kk	hh	hh	hh	--	hh	hh	hh	hh	kk	hh	kk	hh	hh	hh	hh	hh	hh	kk	kk	hh	kk	kk	hh	hh	hh	hh	kk	hh	hh	kk	hh
Marker18489	<hkxhk>	{11}	kk	kk	hh	hh	kk	kk	hh	hh	kk	kk	kk	kk	kk	kk	hh	hh	kk	kk	kk	hh	kk	kk	kk	kk	hh	kk	hh	kk	kk	kk	kk	kk	kk	hh	hh	kk	hh	hh	kk	kk	kk	kk	hh	kk	kk	hh	kk
Marker50065	<hkxhk>	{00}	hh	hh	kk	kk	hh	hh	kk	kk	hh	hh	hh	hh	hh	hh	kk	kk	hh	hh	hh	kk	hh	hh	hh	hh	kk	hh	kk	hh	hh	hh	hh	hh	hh	kk	kk	hh	kk	kk	hh	hh	hh	hh	kk	hh	hh	kk	hh
Marker67370_150	<hkxhk>	{00}	hh	hh	kk	kk	hh	hh	kk	kk	hh	hh	hh	hh	hh	hh	kk	kk	hh	hh	hh	kk	hh	hh	hh	hh	kk	hh	kk	hh	hh	hh	hh	hh	hh	kk	kk	hh	kk	kk	hh	hh	hh	hh	kk	hh	hh	kk	hh
Marker86749	<hkxhk>	{11}	kk	kk	hh	hh	kk	kk	hh	hh	kk	kk	kk	kk	kk	kk	hh	hh	kk	kk	kk	hh	kk	kk	kk	kk	hh	kk	hh	kk	kk	kk	kk	kk	kk	hh	hh	kk	hh	hh	kk	kk	kk	kk	hh	kk	kk	hh	kk
Marker1601_142	<hkxhk>	{00}	hh	hh	kk	kk	hh	hh	kk	kk	hh	hh	hh	hh	hh	hh	kk	kk	hh	hh	hh	kk	hh	hh	hh	hh	kk	hh	kk	hh	hh	hh	hh	hh	hh	kk	kk	hh	kk	kk	hh	hh	hh	hh	kk	hh	hh	kk	hh
Marker31852	<hkxhk>	{11}	kk	kk	hh	hh	kk	kk	hh	hh	kk	kk	kk	kk	kk	kk	hh	hh	kk	kk	kk	hh	kk	kk	kk	kk	hh	kk	hh	kk	kk	kk	kk	kk	kk	hh	hh	kk	hh	hh	kk	kk	kk	kk	hh	kk	kk	hh	kk
Marker46529_197	<hkxhk>	{11}	kk	kk	hh	hh	kk	kk	hh	hh	kk	kk	kk	kk	kk	kk	hh	hh	kk	kk	kk	hh	kk	kk	kk	kk	hh	kk	hh	kk	kk	kk	kk	kk	kk	hh	hh	kk	hh	hh	kk	kk	kk	kk	hh	kk	kk	hh	kk
Marker16233	<hkxhk>	{11}	kk	kk	hh	hh	kk	kk	hh	hh	kk	kk	kk	kk	kk	kk	hh	hh	kk	kk	kk	hh	kk	kk	kk	kk	hh	kk	hh	kk	kk	kk	kk	kk	kk	hh	hh	kk	hh	hh	kk	kk	kk	kk	hh	kk	kk	hh	kk
Marker43315	<hkxhk>	{00}	hh	hh	kk	kk	hh	hh	kk	kk	hh	hh	hh	hh	hh	hh	kk	kk	hh	hh	hh	kk	hh	hh	hh	hh	kk	hh	kk	hh	hh	hh	hh	hh	hh	kk	kk	hh	kk	kk	hh	hh	hh	hh	kk	hh	hh	kk	hh
Marker59605	<hkxhk>	{11}	kk	kk	hh	hh	kk	kk	hh	hh	kk	kk	kk	kk	kk	kk	hh	hh	kk	kk	kk	hh	kk	kk	kk	kk	hh	kk	hh	kk	kk	kk	kk	kk	kk	hh	hh	kk	hh	hh	kk	kk	kk	kk	hh	kk	kk	hh	kk
Marker39609_202	<hkxhk>	{00}	hh	hh	kk	kk	hh	hh	kk	kk	hh	hh	hh	hh	hh	hh	kk	kk	hh	hh	hh	kk	hh	hh	hh	hh	kk	hh	kk	hh	hh	hh	hh	hh	hh	kk	kk	hh	kk	kk	hh	hh	hh	hh	kk	hh	hh	kk	hh
Marker80423	<hkxhk>	{00}	hh	hh	kk	kk	hh	hh	kk	kk	hh	hh	hh	hh	hh	hh	kk	kk	hh	hh	hh	kk	hh	hh	hh	hh	kk	hh	kk	hh	hh	hh	hh	hh	hh	kk	kk	hh	kk	kk	hh	hh	hh	hh	kk	hh	hh	kk	hh
Marker2829	<hkxhk>	{11}	kk	kk	hh	hh	kk	kk	hh	hh	kk	kk	kk	kk	kk	kk	hh	hh	kk	kk	kk	hh	kk	kk	kk	kk	hh	kk	hh	kk	kk	kk	kk	kk	kk	hh	hh	kk	hh	hh	kk	kk	kk	kk	hh	kk	kk	hh	kk
[truncated: 49 more columns]

## Sheet: 工作表2
Marker105177	4.3	0.038	a:b=36:57	93	94	1
Marker848	4.69	0.03	a:b=58:36	94	94	0
Marker5243	4.69	0.03	a:b=36:58	94	94	0
Marker45941	4.3	0.038	a:b=36:57	93	94	1
Marker31327	4.3	0.038	a:b=36:57	93	94	1
Marker8539	4.69	0.03	a:b=58:36	94	94	0
Marker10238	4.69	0.03	a:b=36:58	94	94	0
Marker81803	4.79	0.029	a:b=57:35	92	94	2
Marker32773	4.69	0.03	a:b=36:58	94	94	0
Marker26747	4.69	0.03	a:b=36:58	94	94	0
Marker17840_116	4.69	0.03	a:b=58:36	94	94	0
Marker40726	4.69	0.03	a:b=58:36	94	94	0
Marker14938	4.69	0.03	a:b=36:58	94	94	0
Marker66852	4.69	0.03	a:b=36:58	94	94	0
Marker19737	4.69	0.03	a:b=58:36	94	94	0
Marker32944	4.69	0.03	a:b=36:58	94	94	0
Marker12040	4.69	0.03	a:b=58:36	94	94	0
Marker34943	4.3	0.038	a:b=36:57	93	94	1
Marker97079	4.3	0.038	a:b=36:57	93	94	1
Marker55051	4.3	0.038	a:b=57:36	93	94	1
Marker39840	4.3	0.038	a:b=36:57	93	94	1
Marker18021_191	4.3	0.038	a:b=36:57	93	94	1
Marker69948_158	4.3	0.038	a:b=36:57	93	94	1
Marker104524	5.32	0.021	a:b=34:57	91	94	3
Marker60895	5.2	0.023	a:b=58:35	93	94	1
Marker51463	5.2	0.023	a:b=58:35	93	94	1
Marker40066	5.75	0.016	a:b=58:34	92	94	2
Marker19019	6.19	0.013	a:b=59:34	93	94	1
Marker16067	6.19	0.013	a:b=34:59	93	94	1
Marker103814	6.19	0.013	a:b=59:34	93	94	1
Marker2825_140	5.75	0.016	a:b=34:58	92	94	2
Marker50804	5.2	0.023	a:b=58:35	93	94	1
Marker22836	5.63	0.018	a:b=59:35	94	94	0
Marker927	5.63	0.018	a:b=35:59	94	94	0
Marker42755	5.2	0.023	a:b=58:35	93	94	1
Marker413	5.63	0.018	a:b=35:59	94	94	0
Marker1616_167	5.2	0.023	a:b=35:58	93	94	1
Marker19284	5.63	0.018	a:b=35:59	94	94	0
Marker42060	5.63	0.018	a:b=35:59	94	94	0
Marker42360	5.63	0.018	a:b=59:35	94	94	0
Marker54005	5.63	0.018	a:b=35:59	94	94	0
Marker45804_187	5.63	0.018	a:b=35:59	94	94	0
Marker57934_190	5.63	0.018	a:b=35:59	94	94	0
Marker33777	5.63	0.018	a:b=59:35	94	94	0
Marker13099	5.63	0.018	a:b=35:59	94	94	0
Marker36937_169	5.63	0.018	a:b=35:59	94	94	0
Marker39298	5.63	0.018	a:b=35:59	94	94	0
Marker29489	5.63	0.018	a:b=35:59	94	94	0
Marker1956	5.63	0.018	a:b=59:35	94	94	0
Marker80129	5.63	0.018	a:b=35:59	94	94	0
Marker27789	4.79	0.029	a:b=35:57	92	94	2
Marker14098	4.69	0.03	a:b=58:36	94	94	0
Marker20743	4.69	0.03	a:b=36:58	94	94	0
Marker2692	4.69	0.03	a:b=58:36	94	94	0
Marker49666	4.69	0.03	a:b=36:58	94	94	0
Marker113337	4.69	0.03	a:b=58:36	94	94	0
Marker21346	4.69	0.03	a:b=58:36	94	94	0
Marker29240	4.69	0.03	a:b=36:58	94	94	0
Marker17248_178	4.69	0.03	a:b=58:36	94	94	0
Marker34484_155	4.3	0.038	a:b=57:36	93	94	1
Marker95404	4.3	0.038	a:b=36:57	93	94	1
Marker44910_116	4.69	0.03	a:b=36:58	94	94	0
Marker36653	4.69	0.03	a:b=58:36	94	94	0
Marker44451_120	4.69	0.03	a:b=36:58	94	94	0
Marker61061	4.3	0.038	a:b=57:36	93	94	1
Marker16915	4.69	0.03	a:b=58:36	94	94	0
Marker36039	4.69	0.03	a:b=36:58	94	94	0
Marker38643_148	4.69	0.03	a:b=58:36	94	94	0
Marker70769_143	4.69	0.03	a:b=58:36	94	94	0
Marker19773_120	4.69	0.03	a:b=36:58	94	94	0
Marker52124_200	4.69	0.03	a:b=36:58	94	94	0
Marker10354_151	4.69	0.03	a:b=58:36	94	94	0
Marker26736	4.69	0.03	a:b=58:36	94	94	0
Marker9885	4.69	0.03	a:b=58:36	94	94	0
Marker23020_131	4.69	0.03	a:b=36:58	94	94	0
Marker33619_150	4.69	0.03	a:b=58:36	94	94	0
Marker10610	4.69	0.03	a:b=58:36	94	94	0
Marker44922	4.69	0.03	a:b=58:36	94	94	0
Marker46643	5.2	0.023	a:b=35:58	93	94	1
Marker3844	5.63	0.018	a:b=59:35	94	94	0
Marker17405	5.63	0.018	a:b=59:35	94	94	0
Marker22672	5.63	0.018	a:b=59:35	94	94	0
Marker17060	5.63	0.018	a:b=59:35	94	94	0
Marker31884_195	5.2	0.023	a:b=35:58	93	94	1
Marker50131	4.69	0.03	a:b=58:36	94	94	0
Marker305	4.69	0.03	a:b=36:58	94	94	0
Marker30481_159	4.69	0.03	a:b=58:36	94	94	0
Marker42854	4.69	0.03	a:b=36:58	94	94	0
Marker43580	4.69	0.03	a:b=36:58	94	94	0
Marker36076	4.69	0.03	a:b=36:58	94	94	0
Marker46019_156	4.69	0.03	a:b=58:36	94	94	0
Marker29361	4.69	0.03	a:b=58:36	94	94	0
Marker6752	4.69	0.03	a:b=36:58	94	94	0
Marker15564_140	4.69	0.03	a:b=58:36	94	94	0
Marker64214	4.3	0.038	a:b=36:57	93	94	1
Marker5472_193	4.69	0.03	a:b=58:36	94	94	0
Marker58204	4.69	0.03	a:b=36:58	94	94	0
Marker12685	4.69	0.03	a:b=36:58	94	94	0
Marker75859	4.69	0.03	a:b=58:36	94	94	0
Marker3447	4.69	0.03	a:b=36:58	94	94	0
Marker53722_154	4.69	0.03	a:b=36:58	94	94	0
Marker1714	4.69	0.03	a:b=58:36	94	94	0
Marker20611_162	6.19	0.013	a:b=34:59	93	94	1
Marker36819	6.65	0.01	a:b=34:60	94	94	0
Marker36913	6.65	0.01	a:b=60:34	94	94	0
Marker75917	6.65	0.01	a:b=60:34	94	94	0
Marker93668	6.19	0.013	a:b=34:59	93	94	1
Marker45219	5.63	0.018	a:b=59:35	94	94	0
Marker75112	5.63	0.018	a:b=59:35	94	94	0
Marker2161	5.63	0.018	a:b=59:35	94	94	0
Marker16126	5.63	0.018	a:b=35:59	94	94	0
Marker37354	5.63	0.018	a:b=35:59	94	94	0
Marker62819	5.63	0.018	a:b=59:35	94	94	0
Marker737	5.63	0.018	a:b=59:35	94	94	0
Marker6303	5.63	0.018	a:b=59:35	94	94	0
Marker54362	5.63	0.018	a:b=59:35	94	94	0
Marker57347	5.63	0.018	a:b=35:59	94	94	0
Marker54226	5.63	0.018	a:b=59:35	94	94	0
Marker112779	5.63	0.018	a:b=35:59	94	94	0
Marker29624	5.63	0.018	a:b=35:59	94	94	0
Marker26096	5.63	0.018	a:b=35:59	94	94	0
Marker32591_121	5.63	0.018	a:b=35:59	94	94	0
Marker21539	5.63	0.018	a:b=59:35	94	94	0
Marker69138	5.63	0.018	a:b=35:59	94	94	0
Marker70480	5.63	0.018	a:b=59:35	94	94	0
Marker51343	5.63	0.018	a:b=35:59	94	94	0
Marker27999	5.63	0.018	a:b=35:59	94	94	0
Marker29235_128	5.63	0.018	a:b=59:35	94	94	0
Marker103842	5.63	0.018	a:b=59:35	94	94	0
Marker29662	5.63	0.018	a:b=59:35	94	94	0
Marker37074	5.63	0.018	a:b=59:35	94	94	0
Marker94612	5.63	0.018	a:b=59:35	94	94	0
Marker1050_184	5.63	0.018	a:b=35:59	94	94	0
Marker29323	5.63	0.018	a:b=59:35	94	94	0
Marker45408	5.63	0.018	a:b=35:59	94	94	0
Marker35144	5.63	0.018	a:b=59:35	94	94	0
Marker1683	5.63	0.018	a:b=35:59	94	94	0
Marker95500	6.19	0.013	a:b=59:34	93	94	1
Marker61793_143	6.19	0.013	a:b=34:59	93	94	1
Marker48452	6.65	0.01	a:b=34:60	94	94	0
Marker45052	6.65	0.01	a:b=60:34	94	94	0
Marker66786	6.65	0.01	a:b=34:60	94	94	0
Marker22517	6.65	0.01	a:b=60:34	94	94	0
Marker92675	6.65	0.01	a:b=60:34	94	94	0
Marker46541	6.65	0.01	a:b=34:60	94	94	0
Marker56607_188	7.27	0.007	a:b=33:60	93	94	1
Marker47398_110	7.76	0.005	a:b=33:61	94	94	0
Marker21103_154	6.79	0.009	a:b=33:59	92	94	2
Marker26889	6.65	0.01	a:b=60:34	94	94	0
Marker61199	6.65	0.01	a:b=60:34	94	94	0
Marker51990	6.65	0.01	a:b=60:34	94	94	0
Marker56303	6.19	0.013	a:b=34:59	93	94	1
Marker103604	5.63	0.018	a:b=35:59	94	94	0
Marker70068	5.63	0.018	a:b=59:35	94	94	0
Marker4185_152	5.2	0.023	a:b=58:35	93	94	1
Marker18489	4.69	0.03	a:b=36:58	94	94	0
Marker50065	4.69	0.03	a:b=58:36	94	94	0
Marker67370_150	4.69	0.03	a:b=58:36	94	94	0
Marker86749	4.69	0.03	a:b=36:58	94	94	0
Marker1601_142	4.69	0.03	a:b=58:36	94	94	0
Marker31852	4.69	0.03	a:b=36:58	94	94	0
Marker46529_197	4.69	0.03	a:b=36:58	94	94	0
Marker16233	4.69	0.03	a:b=36:58	94	94	0
Marker43315	4.69	0.03	a:b=58:36	94	94	0
Marker59605	4.69	0.03	a:b=36:58	94	94	0
Marker39609_202	4.69	0.03	a:b=58:36	94	94	0
Marker80423	4.69	0.03	a:b=58:36	94	94	0
Marker2829	4.69	0.03	a:b=36:58	94	94	0
