# Supplementary material for: A Highly Dense Genetic Map for Ginkgo biloba Constructed Using Sequence-Based Markers
Source: Front Plant Sci. 2017 Jun 15;8:1041. doi: 10.3389/fpls.2017.01041 (PMC5471298; doi:10.3389/fpls.2017.01041)
Supplement: TABLE S3 — The distribution of the segregation distorted SLAFs in each LG. [file Data_Sheet_3.XLSX]

## Sheet: LG1
group 1
Marker7249	0
Marker59384	0
Marker47409_185	0
Marker33073	0
Marker61680_192	0
Marker20436_183	0
Marker34158_118	0
Marker68311	0
Marker35049	0
Marker17080	0
Marker41204	0
Marker52388_155	0
Marker39909	0
Marker46929	0
Marker23112_139	0
Marker64297	1.075
Marker3112	1.075
Marker25770_178	1.075
Marker27140	1.075
Marker3081	1.075
Marker101876	1.075
Marker50515	1.075
Marker34451	1.075
Marker21367_192	1.075
Marker14768_116	1.075
Marker49265	1.075
Marker101809	1.075
Marker297_202	1.075
Marker42964	1.075
Marker51075_141	1.075
Marker27627	1.075
Marker28406	1.075
Marker42428	1.075
Marker85560	1.075
Marker5751	1.075
Marker69832	1.075
Marker19922	1.075
Marker21292	1.075
Marker40452_126	1.075
Marker39027_201	1.075
Marker43258	1.075
Marker105205	1.075
Marker1692	1.075
Marker57136	1.075
Marker68873	1.075
Marker32783	1.075
Marker45969	1.075
Marker47619	1.075
Marker47929	1.075
Marker21590_182	1.075
Marker40076_185	1.075
Marker44284_128	1.075
Marker25350	1.075
Marker3228	1.075
Marker48076	1.075
Marker50459	1.075
Marker115664	1.075
Marker45277	1.075
Marker56371	1.075
Marker38222	1.075
Marker297	1.075
Marker20154_158	1.075
Marker112614	1.075
Marker19575	1.075
Marker31631	1.075
Marker33623_111	1.075
Marker1692_109	1.075
Marker6764_116	1.075
Marker5355	2.151
Marker36979	2.151
Marker8959	3.245
Marker49959	3.834
Marker44190	4.375
Marker43034	4.397
Marker62396	4.503
Marker103169	6.174
Marker4583_143	8.708
Marker48482	9.783
Marker58276	9.783
Marker42227	9.783
Marker109151	9.783
Marker45174	9.783
Marker28085	10.859
Marker34200_132	10.859
Marker29057	10.859
Marker8955	13.033
Marker27532	13.033
Marker47308	13.033
Marker82028	13.033
Marker1038	13.033
Marker23517	13.033
Marker55374	14.108
Marker40616	14.108
Marker90935	14.108
Marker16194	14.108
Marker17244	14.108
Marker39133_138	14.108
Marker50706	14.108
Marker87529	14.108
Marker20696	14.108
Marker35575_123	14.108
Marker10886	14.108
Marker27758	14.108
Marker14559_113	14.108
Marker79319_119	14.108
Marker43494_173	14.108
Marker50004	14.108
Marker32174_136	14.108
Marker36538	14.108
Marker59543	14.108
Marker3827	14.108
Marker36701	14.108
Marker8885	14.108
Marker48632_142	14.108
Marker4607	15.184
Marker23129_203	16.259
Marker117225_144	16.259
Marker20415_176	16.259
Marker18923	16.259
Marker20168	16.259
Marker27923	19.557
Marker24912_160	20.632
Marker23773_133	20.632
Marker39916_128	21.707
Marker16932	21.707
Marker93395	21.707
Marker72359	21.707
Marker16823_153	21.707
Marker15896_151	21.707
Marker37876	22.783
Marker354	22.783
Marker12900_208	22.783
Marker42552	22.783
Marker75458	22.783
Marker1913_120	22.783
Marker3582	22.783
Marker40421	22.783
Marker13438	22.783
Marker9909	22.783
Marker26667_116	22.783
Marker32572	22.783
Marker62218	22.783
Marker23534	22.783
Marker46404	22.783
Marker80991	22.783
Marker64473	22.783
Marker1913_112	22.783
Marker19477	22.783
Marker113354	22.783
Marker1675	26.081
Marker58258	26.081
Marker39236	26.081
Marker46534	27.601
Marker10998	27.809
Marker45214	28.276
Marker39948	28.276
Marker79294	28.276
Marker26057	28.276
Marker64946	28.276
Marker46559	29.352
Marker53503	29.352
Marker26509	29.352
Marker52729	29.352
Marker31701	29.352
Marker25274	29.352
Marker39890_141	29.352
Marker31869	29.352
Marker11033	29.352
Marker65261	29.352
Marker33840	29.352
Marker23403	29.352
Marker49324	29.352
Marker63311	30.43
Marker60961	30.432
Marker47662	31.513
Marker37684	31.513
Marker15656_207	31.513
Marker11140	33.687
Marker24162	34.763
Marker19863_158	34.763
Marker91314	34.763
Marker5633_119	34.763
Marker10563_184	34.763
Marker56921	34.763
Marker40386_159	35.838
Marker100342	35.838
Marker43564	35.838
Marker4324	35.838
Marker23660	35.838
Marker58616_208	35.838
Marker44283	35.838
Marker48828_184	35.838
Marker115782	35.838
Marker108977	35.838
Marker94661	35.838
Marker77341	35.838
Marker36059	35.838
Marker41608_120	35.838
Marker37335	35.838
Marker110937	35.838
Marker1216	35.838
Marker45141_126	35.838
Marker10429	35.838
Marker52023_157	35.838
Marker53094	35.838
Marker88492	35.838
Marker33159_141	35.838
Marker14389_184	35.838
Marker22274	35.838
Marker3286	35.838
Marker17389	35.838
Marker102417	35.838
Marker61076_179	35.838
Marker83292	35.838
Marker86104	35.838
Marker65523	35.838
Marker32318	35.838
Marker63309	35.838
Marker79232	35.838
Marker113078	35.838
Marker14340	36.913
Marker44080	36.913
Marker46214	36.913
Marker42687_156	39.088
Marker52611	39.088
Marker50117	39.088
Marker38521_118	39.088
Marker22381	39.088
Marker13918_114	39.088
Marker21669_198	39.088
Marker109665	40.163
Marker53205_166	40.163
Marker27027	40.163
Marker32945	40.163
Marker48533	40.163
Marker21840	40.163
Marker46896	40.163
Marker3722	40.163
Marker9858_160	40.163
Marker24682	40.163
Marker53097	42.337
Marker18394	42.337
Marker31003_154	42.337
Marker40084_206	42.337
Marker30477_203	42.337
Marker5250	42.337
Marker81039	42.337
Marker12603	42.337
Marker40949	42.337
Marker54835_199	42.337
Marker13717	42.337
Marker98924	42.337
Marker102065	42.337
Marker40092_114	42.337
Marker50055	42.337
Marker635	42.337
Marker44429	42.337
Marker107596	42.337
Marker49825	42.337
Marker57033	42.337
Marker57128	42.337
Marker45441	42.337
Marker25036	42.337
Marker51471	42.337
Marker89833_120	42.337
Marker5875	42.337
Marker11815_118	42.337
Marker47389	42.337
Marker22129	42.337
Marker38313	42.337
Marker43636	42.337
Marker23566	42.337
Marker26013	42.337
Marker30747	42.337
Marker15957	42.337
Marker16149	42.337
Marker13677	42.337
Marker21017	42.337
Marker17166	42.337
Marker6066	42.337
Marker32415_113	42.337
Marker71136	42.337
Marker20919	42.337
Marker15953_139	42.337
Marker12762	42.337
Marker42932	42.337
Marker31743	43.811
Marker2434	44.491
Marker72431	45.566
Marker51923_206	45.566
Marker109944	45.566
Marker6185_116	45.566
Marker38677	45.566
Marker40072	45.566
Marker41544_178	45.566
Marker32570	45.566
Marker42972	45.566
Marker64871	45.566
Marker44504	45.566
Marker23507	45.566
Marker45144	45.566
Marker96440	45.566
Marker14018	45.566
Marker40460_112	45.566
Marker75503	45.566
Marker35589	45.566
Marker30624_130	45.566
Marker98885	45.566
Marker45654	46.642
Marker53534	46.642
Marker30710	46.642
Marker51335	46.642
Marker60986	46.642
Marker19865	46.642
Marker66810	46.642
Marker37449	46.642
Marker34786_187	46.642
Marker13870	47.717
Marker3319	48.792
Marker40168	48.792
Marker39242_142	48.792
Marker63774	48.792
Marker32678	48.792
Marker43589_191	48.792
Marker5659	48.792
Marker56843	48.792
Marker44713	48.792
Marker38506_204	48.792
Marker112643	48.792
Marker27239	48.792
Marker39729_126	48.792
Marker63896	48.792
Marker71839	50.43
Marker55031	52.047
Marker9475	52.047
Marker32258_151	52.047
Marker10549	52.047
Marker13649_137	53.122
Marker20571	53.122
Marker43875	53.122
Marker115018	53.122
Marker47625	53.122
Marker83335	56.565
Marker8463	57.062
Marker22559_152	57.161
Marker104178	57.704
Marker5758	58.536
Marker85499	59.184
Marker42777	59.799
Marker82064	59.815
Marker31035	59.834
Marker6691	59.858
Marker504	59.874
Marker4907_198	59.946
Marker40825_192	59.946
Marker35844_137	59.946
Marker76068	59.946
Marker57098	59.946
Marker38335_111	59.946
Marker37397	59.946
Marker10108	59.946
Marker54491	62.12
Marker54114	62.12
Marker72591	62.12
Marker18301_198	63.195
Marker72208	63.195
Marker23430_167	64.27
Marker22338	64.27
Marker2306_155	64.27
Marker42351_113	64.27
Marker38344	64.27
Marker27617_191	64.27
Marker33859	64.27
Marker12256	64.27
Marker79258	64.27
Marker53014	64.27
Marker67247	64.27
Marker48513	64.27
Marker32796	64.27
Marker35906	64.27
Marker26470	64.27
Marker20855	64.27
Marker97881	64.27
Marker32144	65.392
Marker92554_204	65.435
Marker78810	65.464
Marker68082	65.493
Marker15131	65.517
Marker60026	65.53
Marker38860	65.554
Marker32437	65.626
Marker42956	67.664
Marker11525	68.685
Marker114908	68.685
Marker46422	69.897
Marker102319	70.324
Marker7674	71.664
Marker18092_154	71.765
Marker64630	71.818
Marker25560_205	71.861
Marker14174_206	71.901
Marker51586	71.927
Marker87133	71.935
Marker29095	72.076
Marker43283	72.076
Marker28921	72.076
Marker42905	72.076
Marker96519	72.076
Marker50495	72.076
Marker18321_116	72.076
Marker41822	72.076
Marker38721	72.076
Marker34799	72.076
Marker47678	72.076
Marker89456	72.076
Marker2981	72.076
Marker812	72.076
Marker2519	72.076
Marker1955	72.076
Marker12713	72.076
Marker15965	72.076
Marker18723	72.076
Marker32353_116	72.076
Marker14009	72.076
Marker70780	72.076
Marker48290	72.076
Marker52359_204	73.152
Marker47670_150	73.152
Marker3044	73.152
Marker33789_165	73.152
Marker52153	73.152
Marker3008_142	73.152
Marker25679	73.152
Marker33215_186	73.152
Marker6154_125	73.152
Marker10882	73.152
Marker25728	73.152
Marker5164	73.152
Marker17238	73.152
Marker41415_193	73.152
Marker96658	73.152
Marker105177	73.152
Marker848	74.227
Marker5243	74.227
Marker45941	75.314
Marker53368	76.018
Marker31327	76.618
Marker8539	78.56
Marker10238	78.56
Marker81803	79.098
Marker10744	79.636
Marker18651_204	79.636
Marker6724_193	79.636
Marker32773	80.711
Marker26747	80.711
Marker17840_116	80.711
Marker40726	80.711
Marker14938	80.711
Marker66852	80.711
Marker19737	80.711
Marker32944	80.711
Marker12040	80.711
Marker34943	80.711
Marker97079	80.711
Marker55051	80.711
Marker39840	80.711
Marker18021_191	80.711
Marker69948_158	80.711
Marker104524	80.711
Marker60895	81.786
Marker51463	81.786
Marker40066	81.786
Marker19019	82.862
Marker16067	82.862
Marker103814	82.862
Marker2825_140	83.937
Marker50804	83.937
Marker22836	83.937
Marker927	83.937
Marker42755	86.111
Marker413	86.111
Marker1616_167	86.111
Marker19284	86.111
Marker42060	86.111
Marker42360	86.111
Marker54005	86.111
Marker45804_187	86.111
Marker57934_190	86.111
Marker33777	86.111
Marker13099	86.111
Marker36937_169	86.111
Marker39298	86.111
Marker29489	86.111
Marker1956	86.111
Marker80129	86.111

## Sheet: LG5
group 5
Marker17525	0
Marker87512	0
Marker51813	0
Marker81155	0
Marker38787	0
Marker71991	0
Marker20179_115	0
Marker22582	1.075
Marker42541	2.151
Marker52114_125	2.151
Marker61890	2.151
Marker24042	2.151
Marker36813	2.151
Marker21905	2.151
Marker109198	2.151
Marker93883	2.151
Marker581	2.151
Marker50760	2.151
Marker7765	2.151
Marker35008	2.151
Marker41980_156	2.151
Marker41313_168	2.151
Marker51796	2.151
Marker40393_113	2.151
Marker33212	2.151
Marker60329	2.151
Marker52992	2.151
Marker58888	2.151
Marker31798	2.151
Marker68170	2.151
Marker46571_205	2.151
Marker13592	2.151
Marker37522	2.151
Marker33656	2.151
Marker47484	2.151
Marker50051	2.151
Marker66610	2.151
Marker6208_193	2.151
Marker3861_193	2.151
Marker81053	2.151
Marker47394	2.151
Marker57834_204	2.151
Marker18539	2.151
Marker34788	2.151
Marker40040_204	2.151
Marker845_197	2.151
Marker42117_131	2.151
Marker22604_172	2.151
Marker30121	2.151
Marker66393	2.151
Marker5921	2.151
Marker3462	2.151
Marker70970	2.151
Marker57269_121	2.151
Marker845_196	2.151
Marker73278	2.151
Marker87478	2.151
Marker38791	2.151
Marker845_198	2.151
Marker25059_156	2.151
Marker87292_204	2.151
Marker58098	2.151
Marker88361	2.151
Marker58089	2.151
Marker42721_196	2.634
Marker17344	3.22
Marker32827_143	3.22
Marker8942	3.22
Marker32347	4.296
Marker42703	4.296
Marker3861_194	4.296
Marker42278_110	4.296
Marker63851	4.296
Marker231_196	4.296
Marker108327_203	4.296
Marker110679	4.844
Marker38451	5.365
Marker60109	5.365
Marker15331	5.365
Marker100944	5.365
Marker47257_133	5.365
Marker71453	5.365
Marker57429	5.365
Marker21296	5.365
Marker108873	5.365
Marker47307	5.365
Marker61917	5.365
Marker21358	5.365
Marker33259_122	5.365
Marker42312	5.365
Marker57213	5.365
Marker19896_183	5.365
Marker70590_189	5.365
Marker83414	5.365
Marker35259	5.365
Marker35451_169	5.365
Marker17892	5.365
Marker63283	5.365
Marker23390_193	5.365
Marker39655_170	5.365
Marker44725	5.365
Marker62399	5.365
Marker36463_164	5.365
Marker103681_179	5.365
Marker61740	5.86
Marker38625	6.435
Marker36892	6.435
Marker41578_202	6.435
Marker26587	6.435
Marker45183	6.435
Marker36546	6.435
Marker23997	6.435
Marker28791	6.435
Marker91263	6.435
Marker46637	6.986
Marker55262	7.504
Marker39938	8.58
Marker44578	8.58
Marker18860_122	8.58
Marker104897	8.58
Marker84094_109	8.58
Marker50600	8.58
Marker34968_203	8.58
Marker30331_192	8.58
Marker35517_149	8.58
Marker1464	8.58
Marker35586	8.58
Marker35541	8.58
Marker18160_193	9.655
Marker73158	10.73
Marker23774	10.73
Marker80914	11.346
Marker28661_146	11.8
Marker22275_155	11.8
Marker184_196	11.8
Marker577	11.8
Marker44444	11.8
Marker56838	11.8
Marker33467_152	11.8
Marker184_197	11.8
Marker10389	11.8
Marker25884	11.8
Marker51667_171	11.8
Marker46641	11.8
Marker41469	11.8
Marker48542_204	11.8
Marker31938	11.8
Marker59752	11.8
Marker70669	11.8
Marker38605	11.8
Marker108274	12.935
Marker32658_111	13.951
Marker25151_109	13.951
Marker55369	13.951
Marker107006	13.951
Marker117183	13.951
Marker4695_134	13.951
Marker13287	13.951
Marker84714_195	13.951
Marker77638	13.951
Marker405	13.951
Marker104689	14.015
Marker58989	16.122
Marker24846_203	16.122
Marker20105	16.122
Marker18206	16.122
Marker56945	16.122
Marker45285_173	16.122
Marker24929_189	16.122
Marker54808_123	16.122
Marker43101	16.122
Marker82951	16.122
Marker60656	16.122
Marker31568_196	16.122
Marker53563	16.122
Marker46443	16.122
Marker1849_173	16.122
Marker30821_125	16.122
Marker26578_204	16.122
Marker1354	16.122
Marker11913	16.122
Marker39867_117	16.122
Marker34166	17.198
Marker24678	17.198
Marker33674	17.198
Marker40151_185	17.198
Marker29180	17.198
Marker41012_175	17.198
Marker16974	17.198
Marker40603	19.325
Marker48163_149	19.37
Marker32718	19.37
Marker27572_153	19.37
Marker54053	19.862
Marker52608_207	20.44
Marker63866_204	20.44
Marker91103	20.44
Marker25637_130	21.023
Marker19521	21.509
Marker106323	21.509
Marker51039	21.509
Marker39733	21.509
Marker49805	21.509
Marker69371	21.509
Marker70918_163	21.509
Marker33538	21.509
Marker27216_150	21.509
Marker32641_127	21.509
Marker789	21.509
Marker32685_149	21.509
Marker1083	21.509
Marker67161	21.509
Marker83717	22.02
Marker39656	22.579
Marker18468	22.579
Marker65811	22.579
Marker47062_144	22.995
Marker1946_113	23.649
Marker12012_115	23.649
Marker6669	23.649
Marker26502	23.649
Marker57779	23.649
Marker33379_124	23.649
Marker46373	23.649
Marker22617	23.649
Marker33792_160	23.649
Marker53872	23.649
Marker72830_119	23.649
Marker41675_208	23.649
Marker42059	23.649
Marker60641_168	23.649
Marker68726	23.649
Marker35567	23.649
Marker90156	23.649
Marker106906	23.649
Marker66308	23.649
Marker20846_197	23.649
Marker43660	23.649
Marker62114_203	23.649
Marker37479	23.649
Marker36222	23.649
Marker1946_111	23.649
Marker44306	23.649
Marker1735_116	23.649
Marker33495	23.649
Marker110919	23.649
Marker94398	23.649
Marker71177	24.087
Marker12319	24.718
Marker30155	24.718
Marker3631	25.794
Marker21427	25.794
Marker28683	25.794
Marker38829	25.794
Marker22077	25.794
Marker33243	25.794
Marker60801	25.794
Marker24739	25.794
Marker62782	25.794
Marker30848	25.794
Marker78567	25.794
Marker38084_152	25.794
Marker34794	25.794
Marker35873_172	25.794
Marker54031	25.794
Marker113082	25.794
Marker42599	25.794
Marker29087	25.794
Marker48766	25.794
Marker45359	25.794
Marker52183	25.794
Marker41459	25.794
Marker12664	25.794
Marker44663_149	25.794
Marker27173_154	25.794
Marker29045	25.794
Marker55269	25.794
Marker7818_170	25.794
Marker39971	26.291
Marker9743	26.863
Marker2627	26.863
Marker23884_111	26.863
Marker28442_160	26.863
Marker87272	26.863
Marker88498	26.863
Marker33683_200	26.863
Marker56310	26.863
Marker6233	26.863
Marker29983_117	26.863
Marker86853	27.433
Marker71509	27.933
Marker52678	27.933
Marker49021	27.933
Marker88616	27.933
Marker5045	27.933
Marker22093	27.933
Marker42222	27.933
Marker51422	28.433
Marker102720	29.003
Marker41612	29.003
Marker46853_190	29.003
Marker89574_110	29.583
Marker28767_178	30.072
Marker39605	30.072
Marker872	30.072
Marker28832	30.072
Marker23485_170	30.072
Marker28587	30.072
Marker102182_184	30.072
Marker13075	30.072
Marker22335_186	30.072
Marker17788_109	30.072
Marker380	30.072
Marker35267	30.072
Marker23322	30.072
Marker22606	30.072
Marker59096	30.072
Marker12598	30.072
Marker70360	30.072
Marker3177	30.072
Marker40694	30.072
Marker55205	30.072
Marker34656_152	30.669
Marker24509	31.142
Marker106796_204	31.142
Marker8352_136	31.142
Marker29201	31.142
Marker39487	31.142
Marker67852	31.142
Marker22258	31.142
Marker328_196	31.142
Marker29543	31.142
Marker31413_130	31.142
Marker94514	31.142
Marker46718	31.142
Marker39053	31.142
Marker29381	31.142
Marker98154_206	31.142
Marker50487	31.142
Marker86028	32.217
Marker33945_143	32.217
Marker41042	32.217
Marker4873_186	32.217
Marker93478	32.217
Marker63411	33.293
Marker39271	33.293
Marker55389	33.293
Marker28405	33.293
Marker116248	33.293
Marker49685_117	33.293
Marker81972_111	33.293
Marker60319_158	33.293
Marker36995	33.293
Marker43278	33.293
Marker35025_135	33.293
Marker35784_151	33.293
Marker48609	33.293
Marker117414	33.771
Marker105390	34.362
Marker32412_153	34.362
Marker44868_137	34.362
Marker38399	34.362
Marker47120	35.497
Marker31658_164	36.513
Marker46575	36.513
Marker5205	36.513
Marker10392_184	36.513
Marker20769	36.513
Marker67651	36.513
Marker34132	36.513
Marker82391	36.513
Marker106835	36.513
Marker40124_174	36.513
Marker17818_204	36.513
Marker53020_112	36.513
Marker53291	36.997
Marker24924_131	37.583
Marker72273	37.583
Marker111906	38.074
Marker8985	38.652
Marker20388	38.652
Marker29471_160	38.652
Marker28051_193	38.652
Marker53383	38.652
Marker2562	38.652
Marker36826_116	38.652
Marker35979	38.652
Marker43664	38.652
Marker72134	39.219
Marker43330	39.722
Marker1059	39.722
Marker101960	39.722
Marker9284	39.722
Marker51287	39.722
Marker2681	39.722
Marker6868	39.722
Marker44641	39.722
Marker21540_165	39.722
Marker108425	39.722
Marker381	39.722
Marker11466_149	39.722
Marker53628	39.722
Marker97801	39.722
Marker25076	39.722
Marker18395_161	39.722
Marker38640	39.722
Marker51043	39.722
Marker41214_193	39.722
Marker36462_132	39.722
Marker1030	39.722
Marker54237	39.722
Marker61563	39.722
Marker1681	39.722
Marker15805_119	39.722
Marker92949	39.722
Marker39273_132	39.722
Marker65064	39.722
Marker18897	39.722
Marker32395	39.722
Marker26719	39.722
Marker60956_148	39.722
Marker49530	39.722
Marker34871_166	39.722
Marker41357_122	39.722
Marker33151_153	39.722
Marker53285	39.722
Marker90260	39.767
Marker47611	41.894
Marker2276_176	41.894
Marker51546	41.894
Marker24789_201	41.894
Marker21011	41.894
Marker20112	41.894
Marker47316	41.894
Marker80221_204	41.894
Marker88242	41.894
Marker40303	41.894
Marker87519	41.894
Marker2276_177	41.894
Marker44598	41.894
Marker65981	41.894
Marker39091_140	42.969
Marker30483_187	42.969
Marker19531	42.969
Marker50371_192	42.969
Marker25278	42.969
Marker19048	42.969
Marker117096	42.969
Marker25483_204	42.969
Marker1881_200	42.969
Marker51420	43.047
Marker50221_204	45.14
Marker51009	45.14
Marker57672	45.14
Marker6948_192	45.14
Marker12918	45.14
Marker45400_146	45.14
Marker3067	45.14
Marker4520_173	45.14
Marker15095_208	45.14
Marker21682_176	45.14
Marker102964	45.14
Marker22960_183	45.14
Marker41422	45.14
Marker39293	45.14
Marker40744_199	45.14
Marker59323_131	45.14
Marker25195	45.14
Marker38696_144	45.14
Marker71126	45.14
Marker57191	45.664
Marker13615	46.21
Marker73791	46.21
Marker42122	46.21
Marker25726	46.21
Marker21706	46.21
Marker3399	46.21
Marker30551	46.21
Marker71472	46.21
Marker1677	46.21
Marker69744	46.21
Marker861	46.21
Marker38853	46.21
Marker40489_174	46.21
Marker89817	46.21
Marker16621	46.21
Marker42867	46.21
Marker34519_174	46.21
Marker14942	46.21
Marker47883	46.21
Marker922	46.21
Marker23306_187	46.21
Marker51896	46.21
Marker57923	46.21
Marker58660	46.21
Marker65894	46.21
Marker24088	46.21
Marker53876	46.21
Marker66358	46.766
Marker41164_192	47.28
Marker45854_205	47.28
Marker39417_130	47.28
Marker52545	47.28
Marker5842	47.28
Marker34675	47.28
Marker15699	48.355
Marker51455	48.355
Marker24889_155	48.355
Marker22748	49.43
Marker3483	49.43
Marker22004_128	49.43
Marker19367	49.43
Marker9750	49.43
Marker45000_166	49.43
Marker35350_154	49.43
Marker72684_180	49.43
Marker77277	49.43
Marker7083	49.43
Marker23483	49.43
Marker30619	49.43
Marker987	49.43
Marker101165	49.43
Marker81392	49.43
Marker45120	50.506
Marker54074	51.581
Marker37536_116	51.581
Marker61582	52.656
Marker61803	52.656
Marker39763	52.691
Marker1125	54.829
Marker39010	54.829
Marker29123	54.829
Marker14907	54.829
Marker66545	54.829
Marker33250	54.829
Marker4820	54.829
Marker43054	55.385
Marker547	55.898
Marker88504	55.898
Marker1873	55.898
Marker35257_189	55.898
Marker57368	55.898
Marker25825_206	55.898
Marker7698	55.898
Marker45637	55.898
Marker60005	55.898
Marker3566	55.898
Marker29319	55.898
Marker13100	55.898
Marker49544	55.898
Marker6107	55.898
Marker20378	55.898
Marker26637	55.898
Marker80233	55.898
Marker35241_155	55.898
Marker27829	55.898
Marker24449	55.898
Marker33154	55.898
Marker60962	55.898
Marker3324	55.898
Marker84292	55.898
Marker41617	55.898
Marker6251	55.898
Marker62223	55.898
Marker44900	55.898
Marker111917	56.447
Marker47135	56.968
Marker606	56.968
Marker47795_187	56.968
Marker17762	57.524
Marker5577	58.038
Marker36064_110	58.038
Marker37218	58.038
Marker114621	58.038
Marker1795	58.038
Marker54112_116	58.038
Marker34475	58.038
Marker39700	58.038
Marker2506	58.038
Marker80569	58.038
Marker26633	58.038
Marker89293	58.038
Marker3118	58.038
Marker26816	58.038
Marker33134	58.099
Marker62542	60.168
Marker8193	60.207
Marker5342	60.207
Marker29852	60.207
Marker34063_151	60.207
Marker58685_138	60.207
Marker4172	60.207
Marker81868_192	60.207
Marker48935	60.207
Marker26119_116	60.207
Marker27751	60.207
Marker32654	60.207
Marker40050	60.207
Marker64857	60.651
Marker12930_143	61.277
Marker63769	61.277
Marker19439	62.353
Marker48006_150	64.527
Marker62973	64.527
Marker51277	64.527
Marker43638	64.527
Marker291	64.527
Marker40647_123	64.527
Marker106581	64.527
Marker6089	64.527
Marker67260_149	64.527
Marker57753	64.527
Marker53848	64.527
Marker3290_177	64.527
Marker41136_118	64.527
Marker89573	65.046
Marker82231	65.597
Marker40803	65.597
Marker58606	65.597
Marker949	67.771
Marker10476	67.771
Marker37319	67.771
Marker31270	67.771
Marker64246	68.357
Marker86524	68.841
Marker53616	68.841
Marker51098	69.241
Marker41264	69.91
Marker31578	69.91
Marker61366	70.445
Marker27467_179	70.98
Marker20992_168	70.98
Marker35745	70.98
Marker36785	70.98
Marker35295	70.98
Marker21279	70.98
Marker7266	70.98
Marker42105	70.98
Marker30871_189	70.98
Marker76543	70.98
Marker14160	70.98
Marker25372	70.98
Marker31586_116	70.98
Marker30159	70.98
Marker71743	70.98
Marker49910_156	70.98
Marker33984	70.98
Marker36138_146	71.566
Marker8682	72.05
Marker1150	72.05
Marker64987	72.05
Marker36801_199	72.05
Marker40231_149	72.05
Marker4480	72.05
Marker29139	72.05
Marker72820	72.05
Marker9249_190	72.05
Marker37165_154	72.05
Marker43058	72.05
Marker6188	72.05
Marker1640	72.05
Marker5698	72.05
Marker35337_179	72.05
Marker109858	72.05
Marker890_205	72.574
Marker39576_115	73.119
Marker39822_202	73.119
Marker40225	73.119
Marker11390	73.119
Marker35113_179	73.119
Marker40241	73.119
Marker40056_160	73.119
Marker35315	73.119
Marker49098	73.119
Marker77917	73.119
Marker45772_128	73.119
Marker31844	73.119
Marker44224	73.119
Marker89718	73.119
Marker41691	73.119
Marker364_109	73.119
Marker6616	73.119
Marker71739	73.119
Marker42697	73.119
Marker40693	73.119
Marker38239	73.119
Marker37377_175	73.119
Marker32610	73.119
Marker24539_198	73.119
Marker16404	73.119
Marker13505	73.119
Marker43998_200	73.119
Marker38045_157	73.119
Marker39984_140	73.119
Marker29930	73.119
Marker107939	73.119
Marker51574_159	73.119
Marker70939	73.119
Marker9250	73.119
Marker11275_204	73.119
Marker67203	73.119
Marker79089	73.119
Marker32571_155	73.119
Marker25045	73.119
Marker61239	73.119
Marker36107_199	73.119
Marker5061	73.119
Marker28622	73.119
Marker33523_160	73.119
Marker24712	73.119
Marker890_207	73.119
Marker37846_163	73.119
Marker43685	73.119
Marker53057	73.119
Marker17404	73.119
Marker36915_154	73.119
Marker8344	73.119
Marker6192	73.119
Marker87940	73.119
Marker21098	73.119
Marker28718_132	73.119
Marker36893	73.119
Marker54055	73.119
Marker21593	73.119
Marker37697	73.119
Marker31357	73.119
Marker102558	73.119
Marker27356	73.119
Marker31967_129	73.119
Marker82931_126	73.119
Marker43826	73.119
Marker8871	73.119
Marker13722	73.119
Marker843	73.119
Marker19149	73.119
Marker364_117	73.119
Marker83817	73.119
Marker30751	73.119
Marker28425	73.119
Marker50715	73.119
Marker35545	73.119
Marker15807	73.119
Marker102680	73.119
Marker72796_175	73.624
Marker10416	74.189
Marker11885_187	74.189
Marker31016	74.189
Marker44660	74.189
Marker41642	74.189
Marker38327_208	74.189
Marker13239	74.189
Marker83533	74.793
Marker51358	75.258
Marker2336	75.258
Marker610_153	75.258
Marker70184	75.258
Marker392	75.258
Marker49348_140	75.258
Marker50853	75.258
Marker18980	75.258
Marker63366	75.258
Marker3087_112	75.258
Marker860	75.258
Marker1821_155	76.288
Marker47145	77.409
Marker30454	77.409
Marker23796_154	77.409
Marker38561	77.409
Marker37414	77.409
Marker30564	77.409
Marker40879	77.409
Marker36171	77.409
Marker35467	77.409
Marker10706	77.409
Marker10947	77.409
Marker68946	77.409
Marker20695	77.409
Marker58671	77.409
Marker28621_178	77.409
Marker73922	77.409
Marker49442	77.409
Marker48604_147	77.409
Marker56374	77.409
Marker113285	77.409
Marker59967	77.409
Marker50457	77.409
Marker44393_123	77.409
Marker20106	77.409
Marker37435_172	77.409
Marker11536	77.409
Marker24659_134	77.409
Marker11793_112	77.409
Marker99663	77.855
Marker43096	78.479
Marker46586	78.479
Marker64299	78.479
Marker3838	78.479
Marker1486_198	78.479
Marker1036	78.479
Marker91394	78.479
Marker61925	78.479
Marker31066_143	78.479
Marker15133	78.479
Marker35695_164	78.479
Marker10487	78.479
Marker38947	78.479
Marker26677	78.479
Marker36675	78.479
Marker4772	78.479
Marker1078	78.479
Marker107176	78.917
Marker25585_116	79.549
Marker41139_198	79.549
Marker25708	79.549
Marker58024	79.99
Marker80876	82.779
Marker47725	82.819
Marker1574	82.819
Marker53936	82.819
Marker54841	82.819
Marker34949	82.819
Marker11545	82.819
Marker23542	82.819
Marker6590	82.819
Marker970_196	82.819
Marker62494	82.819
Marker50913	82.819
Marker82628_192	82.819
Marker19091	82.819
Marker89692	82.819
Marker5481	82.819
Marker47828_153	82.819
Marker2218	82.819
Marker116881	82.819
Marker17353	82.819
Marker25328_111	82.819
Marker35070_184	82.819
Marker70258	82.819
Marker37885_182	82.819
Marker20682_195	82.819
Marker70911	82.819
Marker34902_121	82.819
Marker43488	82.819
Marker40862	82.819
Marker105501_204	82.819
Marker46538	82.819
Marker27469	82.819
Marker66601	82.819
Marker43984	82.819
Marker47025	82.819
Marker23867	82.819
Marker47591	82.819
Marker30923	83.78
Marker77519	84.97
Marker52712	84.97
Marker66835	84.97
Marker51534_153	84.97
Marker53658	84.97
Marker98566_126	85.585
Marker70141	86.04
Marker24891	86.04
Marker21053	86.04
Marker38286	86.04
Marker51259	86.04
Marker758	86.04
Marker13917_154	86.04
Marker110832	86.04
Marker17638	86.04
Marker37609_203	86.04
Marker57094	86.04
Marker27120_120	86.04
Marker33372	86.04
Marker53163	86.04
Marker44249	86.04
Marker26364_115	86.04
Marker7062	86.04
Marker36079	86.04
Marker102810	87.115
Marker446	87.115
Marker19365	87.115
Marker32452	87.115
Marker31144_110	87.115
Marker23294	87.115
Marker57846	87.115
Marker107948	87.152
Marker24856	89.287
Marker41451	89.287
Marker19177_193	89.287
Marker53562	89.287
Marker12083	89.287
Marker20712_197	89.287
Marker5764	89.287
Marker1983	89.287
Marker79418	89.287
Marker27338	89.287
Marker12645	89.287
Marker73336	89.287
Marker74704	89.287
Marker5255_172	89.287
Marker9196	89.287
Marker48107	89.287
Marker95895	89.287
Marker37706	89.287
Marker31336	89.338
Marker26780_115	91.46
Marker39830_184	92.535
Marker28397	92.535
Marker10748	92.535
Marker2999_205	92.535
Marker36984	92.535
Marker85044	92.535
Marker16633	92.535
Marker57828_126	92.535
Marker11431	94.709
Marker5718	94.709
Marker49881	94.709
Marker49885	94.709
Marker2160_176	94.709
Marker21513	94.709
Marker47966	94.709
Marker38387	94.709
Marker7851	94.709
Marker113972	94.709
Marker1411	94.709
Marker1567	94.709
Marker60442	94.709
Marker8727	94.709
Marker40007_157	94.709
Marker37008	94.709
Marker37274	94.709
Marker33940_189	94.709
Marker3685	94.709
Marker37518	94.709
Marker60867	95.295
Marker60985	95.779
Marker41116	95.779
Marker21964	95.779
Marker100464_143	95.779
Marker70924	95.779
Marker69189	95.779
Marker4190	95.779
Marker64616	95.779
Marker2160_175	95.779
Marker115525	95.779
Marker38080_156	95.779
Marker225	95.779
Marker58532	95.779
Marker41804	95.779
Marker6713	95.779
Marker42379_111	95.779
Marker23733	95.779
Marker71599	95.779
Marker65367	95.779
Marker26090	95.779
Marker33705	95.779
Marker18484	95.779
Marker60313	95.779
Marker51328	95.779
Marker39157	95.779
Marker34704_205	95.779
Marker40830_176	95.779
Marker55562	95.779
Marker44330_148	95.779
Marker41739_153	95.779
Marker3935	95.779
Marker73899	95.779
Marker33928	95.779
Marker71462	95.779
Marker34162	95.779
Marker58956_180	95.779
Marker39429_138	95.779
Marker1073	95.779
Marker15256	95.779
Marker68377	95.779
Marker20323	95.779
Marker44802_120	95.779
Marker31865	95.779
Marker37781_193	95.779
Marker104291	95.779
Marker38882	95.779
Marker45480_153	95.779
Marker52011	95.779
Marker111902	95.779
Marker90446	95.779
Marker19875	95.779
Marker50881	95.779
Marker27640	95.779
Marker44370	95.779
Marker31632	95.779
Marker48091	95.779
Marker80857	95.779
Marker13310_146	95.779
Marker21589	95.779
Marker22259_184	95.779
Marker37367_204	95.779
Marker4209	95.779
Marker83381	95.779
Marker52882	96.311
Marker35050	96.848
Marker83721	96.848
Marker58499_198	96.848
Marker90180	96.848
Marker9336_116	96.848
Marker42726	96.848
Marker40215	96.848
Marker85474	96.848
Marker51448	96.848
Marker20143	96.848
Marker26428	96.848
Marker38086	96.848
Marker41289	96.848
Marker44335	96.848
Marker52756	96.848
Marker6902	96.848
Marker18118	96.848
Marker101503	96.848
Marker11385	96.848
Marker28759_116	96.848
Marker4360	96.848
Marker100061	96.848
Marker75541	96.848
Marker37893_173	96.848
Marker55418	96.848
Marker64195	96.848
Marker55234	96.848
Marker63608	97.453
Marker21349	97.918
Marker69643	97.918
Marker9271	97.918
Marker40604_149	97.918
Marker90335	97.918
Marker45517	97.918
Marker9419	97.918
Marker9658	97.918
Marker37927_129	97.918
Marker33784	97.918
Marker36554	97.918
Marker44442_149	98.993
Marker103844	98.993
Marker21866_119	98.993
Marker969	98.993
Marker12430	101.168
Marker16131	101.168
Marker13789	101.168
Marker37634	101.168
Marker3586	101.168
Marker42443	101.168
Marker40753	101.168
Marker44777	101.168
Marker18463_191	101.168
Marker46029	101.168
Marker9209_116	101.168
Marker11074	101.168
Marker57829	104.179
Marker36283_137	105.306
Marker2003	105.525
Marker93501	105.586
Marker87573	106.645
Marker24413	107.674
Marker21900_160	107.674
Marker34784	107.674
Marker31050	107.674
Marker12315_194	107.674
Marker16234_131	107.674
Marker53944	107.706
Marker828	109.847
Marker38659	109.847
Marker51873	109.847
Marker27789	133.99
Marker96356	133.99
Marker103961_198	133.99
Marker30310	133.99
Marker12245	133.99
Marker58004	133.99
Marker47980_180	133.99
Marker15269_182	133.99
Marker10088	133.99
Marker44286_127	133.99
Marker46905	133.99
Marker5235	133.99
Marker59959_110	136.164
Marker55146	136.164
Marker44942	136.164
Marker36706_164	136.164
Marker17206	136.164
Marker1867_184	136.164
Marker47650	136.164
Marker7913	136.164
Marker14965_197	136.164
Marker31978	136.164
Marker1167_189	136.164
Marker42009	136.164
Marker17666_168	136.164
Marker98059	136.164
Marker16398	136.164
Marker3475	136.164
Marker96137	136.164
Marker69118	136.734
Marker24444_186	137.234
Marker12311	137.234
Marker51868	137.234
Marker26847	137.234
Marker1069	137.234
Marker29371	137.234
Marker26771	137.234
Marker58414	137.234
Marker47816	137.234
Marker26343	137.234
Marker44869_192	137.234
Marker20967	137.234
Marker79272	137.234
Marker69866	137.234
Marker20960_155	137.234
Marker17875	138.309
Marker47481	138.309
Marker26413	138.309
Marker4854	138.309
Marker30349	139.384
Marker1350	139.384
Marker37265	139.384
Marker21551_137	139.384
Marker27969_132	139.384
Marker42747	139.384
Marker39434_191	139.384
Marker2935	139.384
Marker11364	139.384
Marker99014	139.384
Marker52301	139.384
Marker58174	139.384
Marker42295	139.384
Marker42950	140.459
Marker46820	140.459
Marker69498	140.459
Marker28146_199	140.539
Marker11764	142.63
Marker32780_131	142.63
Marker33189_124	142.63
Marker60663	142.63
Marker24493	142.63
Marker21693	142.63
Marker20761	142.63
Marker40750_171	142.63
Marker87999	143.181
Marker2518	143.7
Marker37820_125	143.7
Marker41987	143.7
Marker32647	143.7
Marker7433_190	143.7
Marker31129_206	143.7
Marker3313_114	143.7
Marker43980	143.7
Marker56973	143.7
Marker63705_119	143.7
Marker39259	143.7
Marker30406_162	143.7
Marker52468	143.7
Marker5693	143.7
Marker4713	143.7
Marker46210	143.7
Marker39350	143.7
Marker27448_188	143.7
Marker39351	143.7
Marker69427	143.7
Marker20876_171	143.7
Marker36121_138	143.7
Marker57547	143.7
Marker17924	143.7
Marker108649	143.7
Marker589_196	143.7
Marker46071	143.7
Marker52025	143.7
Marker70703_133	143.7
Marker25887	143.7
Marker60487	143.7
Marker44968	143.7
Marker29890	143.7
Marker66836	143.7
Marker46535	143.7
Marker50597	143.7
Marker3082	143.7
Marker59924	143.7
Marker17034	143.7
Marker39515	143.761
Marker104388	145.872
Marker86309_203	146.377
Marker45342	146.941
Marker19818	146.941
Marker14854	146.941
Marker9946_187	146.941
Marker51640	146.941
Marker20524_113	146.941
Marker30920_206	146.941
Marker73616	146.941
Marker110277	146.941
Marker32257	146.941
Marker41570_190	146.941
Marker50284_193	146.941
Marker16846	146.941
Marker29013	146.941
Marker63982	146.941
Marker47491_180	146.941
Marker2797	146.941
Marker32862	146.941
Marker58179	146.941
Marker94418	146.941
Marker117059_119	146.941
Marker40562	146.941
Marker10720	146.941
Marker49928	146.941
Marker48087_164	146.941
Marker38651_119	146.941
Marker33516	147.449
Marker44295	148.011
Marker46394	148.011
Marker5568	148.011
Marker89834_185	148.011
Marker1788	148.011
Marker21628	148.011
Marker37655	148.011
Marker34439_180	148.011
Marker1118_180	148.011
Marker75504_186	148.011
Marker37515	148.011
Marker33685	148.011
Marker53253	148.011
Marker51832	148.011
Marker47759	148.011
Marker36963	148.011
Marker3046	148.011
Marker41426	148.011
Marker45608_186	148.011
Marker81785_125	148.011

## Sheet: LG7
group 7
Marker22663	0
Marker94222	1.075
Marker57726_204	1.075
Marker23966	1.075
Marker47567	1.075
Marker15061_204	1.075
Marker4106	1.075
Marker34547_198	1.075
Marker83071	1.075
Marker14198_165	1.075
Marker51814	1.075
Marker35441	1.075
Marker28994	1.075
Marker27650	1.075
Marker21476_117	1.075
Marker45031	1.075
Marker44118	1.075
Marker116870	1.075
Marker61715	1.075
Marker587	1.075
Marker44752	1.075
Marker50608	1.075
Marker2217_207	1.075
Marker33045_204	1.075
Marker57415	1.075
Marker82834_181	1.075
Marker72476	3.25
Marker38071_159	3.25
Marker32181_161	3.25
Marker52445	3.25
Marker17015	3.25
Marker23569	3.25
Marker33906	3.25
Marker76428	3.25
Marker68094_175	3.25
Marker3389	3.25
Marker15870_160	3.25
Marker13233	4.325
Marker63713_194	4.325
Marker18943_198	4.325
Marker49408	4.325
Marker47672	4.863
Marker53046	5.4
Marker6958	5.4
Marker42062_131	5.4
Marker82818	5.4
Marker27308	5.4
Marker19613	5.4
Marker2217	5.4
Marker2217_208	5.4
Marker116236	5.4
Marker14101	5.4
Marker24645_189	5.4
Marker49598	5.4
Marker32346_124	5.4
Marker48375	5.4
Marker32621_118	5.4
Marker88224	5.4
Marker36505	5.4
Marker18251	5.4
Marker103526_204	5.4
Marker43688	5.4
Marker90085	5.4
Marker14382	5.4
Marker78202	5.4
Marker51130	5.4
Marker53077	5.938
Marker4545	6.475
Marker47295_206	6.475
Marker30519	7.013
Marker14194	7.551
Marker11591	7.551
Marker106894_174	7.551
Marker54322_164	7.551
Marker36639	7.551
Marker50959	7.551
Marker60929	7.551
Marker38033	7.551
Marker17642	7.551
Marker23456	7.551
Marker10617	7.551
Marker112813	7.551
Marker30875	7.551
Marker50254	7.551
Marker44833_167	8.626
Marker45948	8.626
Marker24548	8.626
Marker17130_160	8.626
Marker17886	8.626
Marker44189	8.626
Marker27179	8.626
Marker634	8.626
Marker41712_164	8.626
Marker82778	8.626
Marker50064	8.626
Marker88758	8.626
Marker42865	8.626
Marker7623_172	8.626
Marker21436_145	8.626
Marker31249	8.626
Marker40755	8.626
Marker26786_137	8.626
Marker32741	8.626
Marker47042_111	9.701
Marker25650_195	10.777
Marker27788_111	10.777
Marker27862_113	11.852
Marker29835_115	11.852
Marker43462_201	11.852
Marker44729	11.852
Marker15307	11.852
Marker43255_115	11.852
Marker44617	11.852
Marker73537_143	11.852
Marker26658	11.852
Marker33798	12.927
Marker43048	12.927
Marker41317	12.927
Marker32942	12.927
Marker36347	12.927
Marker59274	14.003
Marker43885_141	14.003
Marker35966_207	14.003
Marker55482	14.003
Marker33642_188	14.003
Marker43473_192	14.003
Marker36376_154	14.003
Marker47915	14.003
Marker64995	14.003
Marker24295	14.003
Marker44993	14.003
Marker63203	14.003
Marker111622	14.003
Marker46819_134	14.003
Marker28657_114	16.177
Marker31057	16.177
Marker61125	16.177
Marker47363	16.177
Marker48974_156	17.252
Marker37057	17.252
Marker34953	18.328
Marker92121	18.328
Marker33828_159	19.403
Marker46982	20.478
Marker47643	20.478
Marker41006	20.478
Marker82692	20.478
Marker62778	20.478
Marker29596	20.478
Marker30199	20.478
Marker20420	20.478
Marker77858	20.478
Marker52839	21.016
Marker88477	21.553
Marker28687	21.553
Marker1052_203	21.553
Marker27636	21.553
Marker22507	21.553
Marker12755	21.553
Marker58279_178	21.553
Marker88250	22.629
Marker46182	22.629
Marker52297	22.629
Marker31860	22.629
Marker17989	22.629
Marker8404	22.629
Marker21657	22.629
Marker89197	22.629
Marker52123	22.629
Marker19823_116	22.629
Marker24167	23.704
Marker7241	23.704
Marker11929	23.704
Marker108780	23.704
Marker28286	24.779
Marker930	24.779
Marker22096	24.779
Marker140_208	24.779
Marker33253_154	24.779
Marker26304_189	24.779
Marker28379	24.779
Marker92900	24.779
Marker28807_185	26.954
Marker749	26.954
Marker50670	26.954
Marker28029	26.954
Marker37459_179	26.954
Marker34104_131	26.954
Marker20293_184	26.954
Marker24942_200	26.954
Marker39045_119	29.128
Marker51655_186	29.128
Marker111630	29.128
Marker483	29.128
Marker5323	29.128
Marker60305	29.128
Marker21123	29.128
Marker3610	29.128
Marker140	29.128
Marker729_154	29.128
Marker45567	31.302
Marker15709	31.302
Marker40381	31.302
Marker28010_205	31.302
Marker52788_116	31.302
Marker54040	34.6
Marker6389	34.6
Marker44963	34.6
Marker27499	34.6
Marker24122	35.675
Marker41997	35.675
Marker50656	35.675
Marker78995	35.675
Marker51772	35.675
Marker47990	35.675
Marker53638	35.675
Marker7089	37.85
Marker16820	37.85
Marker42245	37.85
Marker39866	37.85
Marker27422	37.85
Marker72085	38.925
Marker67157	38.925
Marker2560	38.925
Marker49794	38.925
Marker36002	38.925
Marker71425	40
Marker72400	40
Marker63397	40
Marker41661	41.076
Marker15151	41.076
Marker45006_132	42.151
Marker43910_163	42.151
Marker34775	42.151
Marker20362_177	42.151
Marker14098	45.449
Marker20743	45.449
Marker2692	45.449
Marker49666	45.449
Marker113337	45.449
Marker21346	45.449
Marker29240	45.449
Marker17248_178	45.449
Marker34484_155	46.524
Marker95404	46.524
Marker44910_116	47.599
Marker36653	47.599
Marker44451_120	47.599
Marker28057_161	48.675
Marker42642_160	48.675
Marker54381	48.675
Marker61061	48.675
Marker16915	49.75
Marker36039	49.75
Marker38643_148	49.75
Marker70769_143	49.75
Marker19773_120	51.924
Marker52124_200	51.924
Marker10354_151	51.924
Marker26736	51.924
Marker9885	51.924
Marker23020_131	51.924
Marker33619_150	51.924
Marker10610	51.924
Marker44922	51.924
Marker46643	51.924
Marker3844	53
Marker17405	53
Marker22672	55.174
Marker17060	55.174
Marker31884_195	56.249
Marker50131	56.249
Marker305	56.249
Marker30481_159	56.249
Marker42854	56.249
Marker43580	56.249
Marker36076	56.249
Marker46019_156	56.249
Marker29361	56.249
Marker6752	56.249
Marker15564_140	56.249
Marker10638	57.324
Marker17418	57.324
Marker50524	57.324
Marker108750	57.324
Marker35782	57.324
Marker64214	57.324
Marker5472_193	58.4
Marker58204	58.4
Marker12685	58.4
Marker75859	58.4
Marker3447	58.4
Marker53722_154	58.4
Marker9622	59.475
Marker350	59.475
Marker84099	59.475
Marker24869_114	59.475
Marker53912	59.475
Marker34518	59.475
Marker37026	59.475
Marker8112	59.475
Marker33640	59.475
Marker36439_201	59.475
Marker92595_128	59.475
Marker55193	59.475
Marker1714	60.55
Marker20611_162	62.725
Marker36819	62.725
Marker36913	62.725
Marker75917	62.725
Marker93668	63.262
Marker45219	63.8
Marker75112	63.8
Marker2161	63.8
Marker16126	63.8
Marker37354	63.8
Marker62819	63.8
Marker737	63.8
Marker6303	63.8
Marker54362	63.8
Marker57347	63.8
Marker54226	63.8
Marker112779	63.8
Marker29624	63.8
Marker26096	63.8
Marker32591_121	63.8
Marker21539	63.8
Marker69138	63.8
Marker70480	63.8
Marker51343	63.8
Marker27999	63.8
Marker29235_128	63.8
Marker103842	63.8
Marker29662	63.8
Marker37074	63.8
Marker94612	63.8
Marker1050_184	63.8
Marker29323	63.8
Marker45408	63.8
Marker35144	63.8
Marker1683	63.8
Marker95500	64.338
Marker61793_143	64.338
Marker48452	64.875
Marker45052	64.875
Marker66786	64.875
Marker22517	64.875
Marker92675	64.875
Marker46541	64.875
Marker56607_188	65.413
Marker47398_110	65.951
Marker21103_154	67.026
Marker26889	67.026
Marker61199	67.026
Marker51990	67.026
Marker56303	68.101
Marker103604	68.101
Marker70068	68.101
Marker4185_152	68.101
Marker18489	69.177
Marker50065	69.177
Marker67370_150	69.177
Marker86749	69.177
Marker1601_142	69.177
Marker31852	69.177
Marker46529_197	69.177
Marker16233	69.177
Marker43315	69.177
Marker59605	69.177
Marker39609_202	69.177
Marker80423	69.177
Marker2829	69.177
Marker29334	70.252
Marker37921_144	70.252
Marker28696_131	70.252
Marker66026	70.252
Marker20047	70.252
Marker50306	70.252
Marker16807	70.252
Marker32358	70.252
Marker46614	70.252
Marker40851	70.252
Marker11367	70.252
Marker11061	70.252
Marker65301	70.789
Marker1131	71.327
Marker35036_173	71.327
Marker47596	71.327
Marker14672_120	71.327
Marker34767_199	71.327
Marker61523	71.327
Marker57776_129	72.402
Marker1471	72.402
Marker29496	72.402
Marker22199	72.402
Marker16240_120	72.402
Marker71235	72.402
Marker36381	74.577
Marker51989	74.577
Marker4779	74.577
Marker208	75.652
Marker9941_123	75.652
Marker43725	76.727
Marker7646	76.727
Marker31005	76.727
Marker56272	77.803
Marker37260	77.803
Marker39553	77.803
Marker19702_122	77.803
Marker25700	77.803
Marker8291	78.878
Marker35368	78.878
Marker11914	79.953
Marker60353	79.953
Marker23790	81.029
Marker15062	84.326
Marker74252	84.326
Marker105866	84.326
Marker35193_200	84.326
Marker44807	84.326
Marker1960	84.326
Marker1661	84.326
Marker34053_184	84.326
Marker100490	84.326
Marker45926	87.624
Marker56236	87.624
Marker65663	87.624
Marker32498_143	87.624
Marker26655_203	87.624
Marker41742	87.624
Marker72250_190	88.7
Marker24926	88.7
Marker56234	89.775
Marker89491_126	90.862
Marker22243	91.949
Marker99337	91.949
Marker20487_123	91.949
Marker63886_137	95.247
Marker317_194	96.322
Marker1202	96.322
Marker35886	96.322
Marker35599_173	99.62
Marker59070	99.62
Marker40180	99.62
Marker46735_122	99.62
Marker28565_154	99.62
Marker62048	99.62
Marker2845	99.62
Marker27106_114	99.62
Marker64993	99.62
Marker8485	99.62
Marker72222	99.62
Marker23503	99.62
Marker8342	99.62
Marker615_172	99.62
Marker27940	99.62
Marker52050	100.696
Marker89831	100.696
Marker56302	100.696
Marker34075	100.696
Marker42416	100.696
Marker47768_172	100.696
Marker49610	100.696
Marker47938	101.771
Marker21357_163	101.771
Marker58866	101.771
Marker38148	101.771
Marker34228	101.771
Marker63178	101.771
Marker19577	101.771
Marker26092_187	101.771
Marker77185	101.771
Marker29126	101.771
Marker53430	102.846
Marker42904	102.846
Marker16838_164	102.846
Marker27359_126	102.846
Marker45081_150	102.846
Marker64722	102.846
Marker30041_169	103.922
Marker93816_204	103.922
Marker34268_198	103.922
Marker77043	103.922
